# Supplementary material for: N-(4-chloro­benzo­yl)-N-(2-chloro­phen­yl)-O-[2-(2-nitro­phen­yl)acet­yl]hydroxyl­amine
Source: Acta Crystallogr Sect E Struct Rep Online. 2012 Oct 3;68(Pt 11):o3067. doi: 10.1107/S1600536812040883 (PMC3515174; doi:10.1107/S1600536812040883)
Supplement: Supplementary file 1 [file e-68-o3067-sup1.cif]

##############################################################################
#                                                                            #
# This CIF contains the data in a paper accepted for publication in          #
# Acta Crystallographica Section E. It conforms to the requirements of       #
# Notes for Authors for Acta Crystallographica Section E, and has been       #
# peer reviewed under the auspices of the IUCr Commission on Journals.       #
#                                                                            #
# Full details of the Crystallographic Information File format               #
# are given in the paper "The Crystallographic Information File (CIF):       #
# a New Standard Archive File for Crystallography" by S. R. Hall, F. H.      #
# Allen and I. D. Brown [Acta Cryst. (1991), A47, 655-685].                  #
#                                                                            #
# The current version of the core CIF dictionary is obtainable from          #
# ftp://ftp.iucr.org/pub/cif_core.dic.                                       #
#                                                                            #
# Software is freely available for graphical display of the structure(s)     #
# in this CIF. For information consult the CIF software page                 #
# http://www.iucr.org/resources/cif/software.                                #
#                                                                            #
# This file may be used for bona fide research purposes within the           #
# scientific community so long as proper attribution is given to the journal # 
# article from which it was obtained.                                        #
#                                                                            #
##############################################################################
data_global
_audit_creation_method     'form.cif (version 2.0)'
_journal_data_validation_number     ?
_journal_date_recd_electronic     2012-09-20
_journal_date_accepted     2012-09-28
_journal_name_full     'Acta Crystallographica, Section E'
_journal_year     2012
_journal_volume     68
_journal_issue     11
_journal_page_first     o3067
_journal_page_last     o3067
_journal_paper_category     QO
_journal_paper_doi     10.1107/S1600536812040883
_journal_coeditor_code     LH5536
_publ_contact_author_name     'Jing Ma'
_publ_contact_author_address
;
Institute of Medicinal Chemistry School of Pharmacy
Lanzhou University
Lanzhou 730000
Gansu Province,Peoples Republic of China
;
_publ_contact_author_email     'majing.1988.ok@163.com'
_publ_contact_author_fax     '0931-8915685'
_publ_contact_author_phone     '18298416968'
_publ_section_title
;\
<i>N</i>-(4-chlorobenzoyl)-<i>N</i>-(2-chlorophenyl)-<i>O</i>-[2-(2-\
nitrophenyl)acetyl]hydroxylamine
;
_publ_section_title_footnote     .
loop_
    _publ_author_name
    _publ_author_footnote
    _publ_author_address
    'Ma, Jing' ?
;
Institute of Medicinal Chemistry
School of Pharmacy
Lanzhou University
Lanzhou 730000
Gansu Province, Peoples Republic of China
;
    'Ma, Yi' .
;
Gansu College of Traditional Chinese Medicine
Lanzhou 730000
Gansu Province, Peoples Republic of China
;
    'He, Dian' .
;
Institute of Medicinal Chemistry
School of Pharmacy
Lanzhou University
Lanzhou 730000
Gansu Province, Peoples Republic of China
;
_publ_section_synopsis     .
data_I
_chemical_name_systematic
;
<i>N</i>-(4-chlorobenzoyl)-<i>N</i>-(2-chlorophenyl)-<i>O</i>-[2-(2-
nitrophenyl)acetyl]hydroxylamine
;
_chemical_name_common     ?
_chemical_formula_moiety     'C21 H14 Cl2 N2 O5'
_chemical_formula_sum     'C21 H14 Cl2 N2 O5'
_chemical_formula_structural     ?
_chemical_formula_analytical     ?
_chemical_formula_iupac     'C21 H14 Cl2 N2 O5'
_chemical_formula_weight     445.24
_chemical_melting_point     ?
_symmetry_cell_setting     monoclinic
_symmetry_space_group_name_H-M     'P 21'
_symmetry_space_group_name_Hall     'P 2yb'
loop_
    _symmetry_equiv_pos_as_xyz
    'x, y, z'
    '-x, y+1/2, -z'
_cell_length_a     12.366(14)
_cell_length_b     6.789(8)
_cell_length_c     12.579(14)
_cell_angle_alpha     90.00
_cell_angle_beta     105.150(14)
_cell_angle_gamma     90.00
_cell_volume     1019(2)
_cell_formula_units_Z     2
_cell_measurement_reflns_used     985
_cell_measurement_theta_min     2.69
_cell_measurement_theta_max     19.24
_cell_measurement_temperature     296(2)
_exptl_crystal_description     block
_exptl_crystal_colour     colorless
_exptl_crystal_size_max     0.21
_exptl_crystal_size_mid     0.20
_exptl_crystal_size_min     0.16
_exptl_crystal_size_rad     ?
_exptl_crystal_density_diffrn     1.450
_exptl_crystal_density_meas     ?
_exptl_crystal_density_method     'not measured'
_exptl_crystal_F_000     456
_exptl_absorpt_coefficient_mu     0.355
_exptl_absorpt_correction_type     multi-scan
_exptl_absorpt_process_details     '(SADABS; Sheldrick, 1996)'
_exptl_absorpt_correction_T_min     0.9292
_exptl_absorpt_correction_T_max     0.9454
_exptl_special_details     ?
_diffrn_ambient_temperature     296(2)
_diffrn_radiation_type     MoK\a
_diffrn_radiation_wavelength     0.71073
_diffrn_radiation_source     'fine-focus sealed tube'
_diffrn_radiation_monochromator     graphite
_diffrn_measurement_device_type     'Bruker APEXII CCD'
_diffrn_measurement_method     '\f and \w scans'
_diffrn_detector_area_resol_mean     ?
_diffrn_reflns_number     5091
_diffrn_reflns_av_R_equivalents     0.0298
_diffrn_reflns_av_sigmaI/netI     0.1073
_diffrn_reflns_theta_min     2.69
_diffrn_reflns_theta_max     25.50
_diffrn_reflns_theta_full     25.50
_diffrn_measured_fraction_theta_max     0.989
_diffrn_measured_fraction_theta_full     0.989
_diffrn_reflns_limit_h_min     -14
_diffrn_reflns_limit_h_max     14
_diffrn_reflns_limit_k_min     -8
_diffrn_reflns_limit_k_max     8
_diffrn_reflns_limit_l_min     -15
_diffrn_reflns_limit_l_max     14
_diffrn_reflns_reduction_process     ?
_diffrn_standards_number     ?
_diffrn_standards_interval_count     ?
_diffrn_standards_interval_time     ?
_diffrn_standards_decay_%     ?
loop_
    _diffrn_standard_refln_index_h
    _diffrn_standard_refln_index_k
    _diffrn_standard_refln_index_l
    ? ? ?
_refine_special_details
;
Refinement of <i>F</i>^2^ against ALL reflections. The weighted <i>R</i>-factor
<i>wR</i> and goodness of fit <i>S</i> are based on <i>F</i>^2^, conventional
<i>R</i>-factors <i>R</i> are based on <i>F</i>, with <i>F</i> set to zero for
negative <i>F</i>^2^. The threshold expression of <i>F</i>^2^ >
\s(<i>F</i>^2^) is used only for calculating <i>R</i>-factors(gt) <i>etc</i>.
and is not relevant to the choice of reflections for refinement.
<i>R</i>-factors based on <i>F</i>^2^ are statistically about twice as large
as those based on <i>F</i>, and <i>R</i>- factors based on ALL data will be
even larger.
;
_reflns_number_total     3669
_reflns_number_gt     1821
_reflns_threshold_expression     'I>2\s(I)'
_refine_ls_structure_factor_coef     Fsqd
_refine_ls_matrix_type     full
_refine_ls_R_factor_all     0.1420
_refine_ls_R_factor_gt     0.0542
_refine_ls_wR_factor_all     ?
_refine_ls_wR_factor_ref     0.0686
_refine_ls_goodness_of_fit_all     ?
_refine_ls_goodness_of_fit_ref     0.988
_refine_ls_restrained_S_all     0.988
_refine_ls_restrained_S_obs     ?
_refine_ls_number_reflns     3669
_refine_ls_number_parameters     271
_refine_ls_number_restraints     1
_refine_ls_number_constraints     ?
_refine_ls_hydrogen_treatment     constr
_refine_ls_weighting_scheme     calc
_refine_ls_weighting_details
                 'calc w=1/[\s^2^(Fo^2^)+(0.0117P)^2^] where P=(Fo^2^+2Fc^2^)/3'
_refine_ls_shift/su_max     0.000
_refine_ls_shift/su_mean     0.000
_refine_diff_density_max     0.169
_refine_diff_density_min     -0.160
_refine_ls_extinction_method     none
_refine_ls_extinction_coef     ?
_refine_ls_abs_structure_details     'Flack (1983), 1624 Friedel pairs'
_refine_ls_abs_structure_Flack     0.40(7)
_refine_ls_abs_structure_Rogers     ?
loop_
    _atom_type_symbol
    _atom_type_description
    _atom_type_scat_dispersion_real
    _atom_type_scat_dispersion_imag
    _atom_type_scat_source
    'C' 'C' 0.0033 0.0016
                         'International Tables Vol C Tables 4.2.6.8 and 6.1.1.4'
    'H' 'H' 0.0000 0.0000
                         'International Tables Vol C Tables 4.2.6.8 and 6.1.1.4'
    'N' 'N' 0.0061 0.0033
                         'International Tables Vol C Tables 4.2.6.8 and 6.1.1.4'
    'O' 'O' 0.0106 0.0060
                         'International Tables Vol C Tables 4.2.6.8 and 6.1.1.4'
    'Cl' 'Cl' 0.1484 0.1585
                         'International Tables Vol C Tables 4.2.6.8 and 6.1.1.4'
_computing_data_collection     'APEX2 (Bruker, 2009)'
_computing_cell_refinement     'SAINT (Bruker, 2009)'
_computing_data_reduction     'SAINT (Bruker, 2009)'
_computing_structure_solution     'SHELXS97 (Sheldrick, 2008)'
_computing_structure_refinement     'SHELXL97 (Sheldrick, 2008)'
_computing_molecular_graphics     'PLATON (Spek, 2009)'
_computing_publication_material     'SHELXL97 (Sheldrick, 2008)'
loop_
    _atom_site_type_symbol
    _atom_site_label
    _atom_site_fract_x
    _atom_site_fract_y
    _atom_site_fract_z
    _atom_site_U_iso_or_equiv
    _atom_site_adp_type
    _atom_site_calc_flag
    _atom_site_refinement_flags
    _atom_site_occupancy
    _atom_site_symmetry_multiplicity
    _atom_site_disorder_assembly
    _atom_site_disorder_group
    C C1 0.0147(3) 0.5015(8) 0.8371(3) 0.0556(12) Uani d . 1 1 . .
    H H1 0.0422 0.4007 0.8869 0.067 Uiso calc R 1 1 . .
    C C2 -0.0321(4) 0.6675(7) 0.8709(3) 0.0590(13) Uani d . 1 1 . .
    H H2 -0.0363 0.6786 0.9434 0.071 Uiso calc R 1 1 . .
    C C3 -0.0720(4) 0.8152(6) 0.7973(4) 0.0581(14) Uani d . 1 1 . .
    C C4 -0.0663(4) 0.8041(7) 0.6904(4) 0.0642(15) Uani d . 1 1 . .
    H H4 -0.0935 0.9061 0.6414 0.077 Uiso calc R 1 1 . .
    C C5 -0.0194(4) 0.6382(7) 0.6562(4) 0.0554(13) Uani d . 1 1 . .
    H H5 -0.0148 0.6292 0.5838 0.067 Uiso calc R 1 1 . .
    C C6 0.0207(3) 0.4855(7) 0.7292(3) 0.0439(11) Uani d . 1 1 . .
    C C7 0.0602(4) 0.3045(7) 0.6835(4) 0.0493(13) Uani d . 1 1 . .
    C C8 0.2401(3) 0.3019(7) 0.8323(4) 0.0487(12) Uani d . 1 1 . .
    C C9 0.2722(4) 0.2095(7) 0.9344(4) 0.0577(13) Uani d . 1 1 . .
    C C10 0.3508(4) 0.2985(10) 1.0199(5) 0.0814(17) Uani d . 1 1 . .
    H H10 0.3720 0.2376 1.0884 0.098 Uiso calc R 1 1 . .
    C C11 0.3970(4) 0.4729(11) 1.0044(5) 0.0906(19) Uani d . 1 1 . .
    H H11 0.4484 0.5328 1.0628 0.109 Uiso calc R 1 1 . .
    C C12 0.3684(4) 0.5626(8) 0.9024(5) 0.0831(18) Uani d . 1 1 . .
    H H12 0.4026 0.6801 0.8915 0.100 Uiso calc R 1 1 . .
    C C13 0.2899(4) 0.4789(8) 0.8174(4) 0.0640(14) Uani d . 1 1 . .
    H H13 0.2697 0.5411 0.7492 0.077 Uiso calc R 1 1 . .
    C C14 0.2324(3) 0.0798(8) 0.6138(4) 0.0493(13) Uani d . 1 1 . .
    C C15 0.2469(3) -0.1148(6) 0.5610(3) 0.0523(12) Uani d . 1 1 . .
    H H15A 0.2688 -0.2138 0.6182 0.063 Uiso calc R 1 1 . .
    H H15B 0.1754 -0.1543 0.5128 0.063 Uiso calc R 1 1 . .
    C C16 0.3330(4) -0.1087(6) 0.4954(4) 0.0494(12) Uani d . 1 1 . .
    C C17 0.2956(4) -0.1148(7) 0.3812(4) 0.0669(14) Uani d . 1 1 . .
    H H17 0.2190 -0.1217 0.3485 0.080 Uiso calc R 1 1 . .
    C C18 0.3679(5) -0.1107(8) 0.3152(4) 0.0791(16) Uani d . 1 1 . .
    H H18 0.3406 -0.1116 0.2390 0.095 Uiso calc R 1 1 . .
    C C19 0.4823(5) -0.1054(7) 0.3634(5) 0.0778(16) Uani d . 1 1 . .
    H H19 0.5320 -0.1053 0.3191 0.093 Uiso calc R 1 1 . .
    C C20 0.5227(4) -0.1003(7) 0.4756(5) 0.0690(14) Uani d . 1 1 . .
    H H20 0.5994 -0.0966 0.5082 0.083 Uiso calc R 1 1 . .
    C C21 0.4474(4) -0.1006(6) 0.5391(4) 0.0511(12) Uani d . 1 1 . .
    Cl Cl1 -0.13093(10) 1.0228(2) 0.84135(10) 0.0924(4) Uani d . 1 1 . .
    Cl Cl2 0.21125(11) -0.0100(2) 0.95615(10) 0.0868(4) Uani d . 1 1 . .
    N N1 0.1548(3) 0.2169(6) 0.7465(3) 0.0501(9) Uani d . 1 1 . .
    N N2 0.4985(4) -0.0959(6) 0.6589(4) 0.0711(13) Uani d . 1 1 . .
    O O1 0.0103(2) 0.2380(4) 0.5951(2) 0.0622(9) Uani d . 1 1 . .
    O O2 0.1866(2) 0.0409(4) 0.7008(2) 0.0563(8) Uani d . 1 1 . .
    O O3 0.4389(3) -0.0664(6) 0.7204(3) 0.0983(14) Uani d . 1 1 . .
    O O4 0.5971(3) -0.1181(7) 0.6925(3) 0.1191(16) Uani d . 1 1 . .
    O O5 0.2537(2) 0.2392(5) 0.5864(2) 0.0613(10) Uani d . 1 1 . .
loop_
    _atom_site_aniso_label
    _atom_site_aniso_U_11
    _atom_site_aniso_U_22
    _atom_site_aniso_U_33
    _atom_site_aniso_U_12
    _atom_site_aniso_U_13
    _atom_site_aniso_U_23
    C1 0.062(3) 0.066(3) 0.040(3) 0.008(3) 0.015(2) 0.012(3)
    C2 0.068(3) 0.077(4) 0.035(3) 0.006(3) 0.017(3) 0.005(3)
    C3 0.053(3) 0.053(3) 0.062(4) -0.007(3) 0.005(3) -0.006(3)
    C4 0.068(4) 0.065(4) 0.048(4) -0.012(3) -0.006(3) 0.005(3)
    C5 0.063(4) 0.070(4) 0.035(3) -0.020(3) 0.016(3) -0.002(3)
    C6 0.038(3) 0.058(3) 0.035(3) -0.005(3) 0.007(2) 0.007(3)
    C7 0.050(3) 0.068(4) 0.036(3) -0.006(3) 0.022(3) 0.003(3)
    C8 0.029(3) 0.071(4) 0.043(3) 0.003(3) 0.005(3) -0.008(3)
    C9 0.046(3) 0.065(3) 0.061(3) 0.011(3) 0.010(3) 0.001(3)
    C10 0.067(4) 0.103(5) 0.061(4) 0.024(4) -0.007(3) -0.005(4)
    C11 0.076(4) 0.108(6) 0.074(4) 0.011(5) -0.006(3) -0.012(5)
    C12 0.055(4) 0.083(5) 0.104(5) -0.008(4) 0.008(3) -0.004(4)
    C13 0.049(3) 0.082(4) 0.057(3) -0.009(3) 0.007(3) 0.012(3)
    C14 0.031(3) 0.076(4) 0.042(3) -0.004(3) 0.011(2) 0.000(3)
    C15 0.042(3) 0.059(3) 0.055(3) -0.001(3) 0.010(2) -0.006(3)
    C16 0.040(3) 0.042(3) 0.068(4) 0.007(3) 0.017(3) -0.004(3)
    C17 0.067(4) 0.082(3) 0.051(3) 0.009(3) 0.013(3) -0.011(3)
    C18 0.101(5) 0.082(4) 0.063(4) 0.014(4) 0.036(4) -0.003(3)
    C19 0.083(5) 0.055(3) 0.114(5) 0.009(4) 0.059(4) -0.005(4)
    C20 0.050(3) 0.050(3) 0.110(5) -0.003(3) 0.025(3) -0.012(4)
    C21 0.049(3) 0.038(3) 0.069(4) -0.001(3) 0.019(3) 0.000(3)
    Cl1 0.0909(10) 0.0798(10) 0.0966(10) 0.0165(10) 0.0068(8) -0.0179(9)
    Cl2 0.1014(10) 0.0849(11) 0.0788(9) 0.0064(10) 0.0320(7) 0.0200(9)
    N1 0.040(2) 0.065(3) 0.044(2) 0.003(2) 0.009(2) -0.006(2)
    N2 0.060(4) 0.059(3) 0.083(4) -0.002(3) -0.002(3) -0.004(3)
    O1 0.057(2) 0.088(2) 0.0363(19) 0.001(2) 0.0039(16) -0.0121(18)
    O2 0.0591(19) 0.060(2) 0.0549(19) -0.0036(19) 0.0230(16) -0.0048(18)
    O3 0.073(3) 0.146(4) 0.067(3) 0.002(3) 0.003(2) 0.003(3)
    O4 0.056(2) 0.155(4) 0.124(3) 0.012(3) -0.016(2) -0.003(3)
    O5 0.063(2) 0.062(2) 0.067(2) -0.006(2) 0.0312(18) 0.0019(18)
_geom_special_details
;
All e.s.d.'s (except the e.s.d. in the dihedral angle between two l.s. planes)
are estimated using the full covariance matrix. The cell e.s.d.'s are taken
into account individually in the estimation of e.s.d.'s in distances, angles
and torsion angles; correlations between e.s.d.'s in cell parameters are only
used when they are defined by crystal symmetry. An approximate (isotropic)
treatment of cell e.s.d.'s is used for estimating e.s.d.'s involving l.s.
planes.
;
loop_
    _geom_bond_atom_site_label_1
    _geom_bond_atom_site_label_2
    _geom_bond_site_symmetry_2
    _geom_bond_distance
    _geom_bond_publ_flag
    C1 C6 . 1.382(5) ?
    C1 C2 . 1.384(6) ?
    C1 H1 . 0.9300 ?
    C2 C3 . 1.366(6) ?
    C2 H2 . 0.9300 ?
    C3 C4 . 1.367(5) ?
    C3 Cl1 . 1.742(5) ?
    C4 C5 . 1.386(5) ?
    C4 H4 . 0.9300 ?
    C5 C6 . 1.388(5) ?
    C5 H5 . 0.9300 ?
    C6 C7 . 1.492(6) ?
    C7 O1 . 1.209(5) ?
    C7 N1 . 1.367(5) ?
    C8 C13 . 1.385(5) ?
    C8 C9 . 1.391(5) ?
    C8 N1 . 1.419(5) ?
    C9 C10 . 1.386(6) ?
    C9 Cl2 . 1.724(5) ?
    C10 C11 . 1.351(6) ?
    C10 H10 . 0.9300 ?
    C11 C12 . 1.381(6) ?
    C11 H11 . 0.9300 ?
    C12 C13 . 1.366(5) ?
    C12 H12 . 0.9300 ?
    C13 H13 . 0.9300 ?
    C14 O5 . 1.186(5) ?
    C14 O2 . 1.384(5) ?
    C14 C15 . 1.510(6) ?
    C15 C16 . 1.509(5) ?
    C15 H15A . 0.9700 ?
    C15 H15B . 0.9700 ?
    C16 C21 . 1.379(5) ?
    C16 C17 . 1.390(5) ?
    C17 C18 . 1.370(6) ?
    C17 H17 . 0.9300 ?
    C18 C19 . 1.386(6) ?
    C18 H18 . 0.9300 ?
    C19 C20 . 1.369(6) ?
    C19 H19 . 0.9300 ?
    C20 C21 . 1.378(5) ?
    C20 H20 . 0.9300 ?
    C21 N2 . 1.474(6) ?
    N1 O2 . 1.426(4) ?
    N2 O4 . 1.191(5) ?
    N2 O3 . 1.216(4) ?
loop_
    _geom_contact_atom_site_label_1
    _geom_contact_atom_site_label_2
    _geom_contact_distance
    _geom_contact_site_symmetry_1
    _geom_contact_site_symmetry_2
    _geom_contact_publ_flag
    ? ? ? ? ? ?
loop_
    _geom_angle_atom_site_label_1
    _geom_angle_atom_site_label_2
    _geom_angle_atom_site_label_3
    _geom_angle_site_symmetry_1
    _geom_angle_site_symmetry_3
    _geom_angle
    _geom_angle_publ_flag
    C6 C1 C2 . . 120.0(4) ?
    C6 C1 H1 . . 120.0 ?
    C2 C1 H1 . . 120.0 ?
    C3 C2 C1 . . 119.8(4) ?
    C3 C2 H2 . . 120.1 ?
    C1 C2 H2 . . 120.1 ?
    C2 C3 C4 . . 121.5(4) ?
    C2 C3 Cl1 . . 119.1(4) ?
    C4 C3 Cl1 . . 119.4(4) ?
    C3 C4 C5 . . 118.9(4) ?
    C3 C4 H4 . . 120.5 ?
    C5 C4 H4 . . 120.5 ?
    C4 C5 C6 . . 120.5(4) ?
    C4 C5 H5 . . 119.7 ?
    C6 C5 H5 . . 119.7 ?
    C1 C6 C5 . . 119.3(5) ?
    C1 C6 C7 . . 123.4(5) ?
    C5 C6 C7 . . 117.2(4) ?
    O1 C7 N1 . . 121.7(4) ?
    O1 C7 C6 . . 121.5(4) ?
    N1 C7 C6 . . 116.8(4) ?
    C13 C8 C9 . . 119.1(4) ?
    C13 C8 N1 . . 121.2(4) ?
    C9 C8 N1 . . 119.6(5) ?
    C10 C9 C8 . . 119.5(5) ?
    C10 C9 Cl2 . . 120.1(5) ?
    C8 C9 Cl2 . . 120.4(4) ?
    C11 C10 C9 . . 120.5(6) ?
    C11 C10 H10 . . 119.7 ?
    C9 C10 H10 . . 119.7 ?
    C10 C11 C12 . . 120.3(6) ?
    C10 C11 H11 . . 119.8 ?
    C12 C11 H11 . . 119.8 ?
    C13 C12 C11 . . 120.1(6) ?
    C13 C12 H12 . . 120.0 ?
    C11 C12 H12 . . 120.0 ?
    C12 C13 C8 . . 120.4(4) ?
    C12 C13 H13 . . 119.8 ?
    C8 C13 H13 . . 119.8 ?
    O5 C14 O2 . . 124.9(5) ?
    O5 C14 C15 . . 127.6(4) ?
    O2 C14 C15 . . 107.5(4) ?
    C16 C15 C14 . . 113.5(4) ?
    C16 C15 H15A . . 108.9 ?
    C14 C15 H15A . . 108.9 ?
    C16 C15 H15B . . 108.9 ?
    C14 C15 H15B . . 108.9 ?
    H15A C15 H15B . . 107.7 ?
    C21 C16 C17 . . 116.3(4) ?
    C21 C16 C15 . . 125.5(4) ?
    C17 C16 C15 . . 118.3(4) ?
    C18 C17 C16 . . 122.2(5) ?
    C18 C17 H17 . . 118.9 ?
    C16 C17 H17 . . 118.9 ?
    C17 C18 C19 . . 119.3(5) ?
    C17 C18 H18 . . 120.4 ?
    C19 C18 H18 . . 120.4 ?
    C20 C19 C18 . . 120.5(5) ?
    C20 C19 H19 . . 119.8 ?
    C18 C19 H19 . . 119.8 ?
    C19 C20 C21 . . 118.6(5) ?
    C19 C20 H20 . . 120.7 ?
    C21 C20 H20 . . 120.7 ?
    C20 C21 C16 . . 123.2(5) ?
    C20 C21 N2 . . 114.8(5) ?
    C16 C21 N2 . . 122.0(4) ?
    C7 N1 C8 . . 128.2(4) ?
    C7 N1 O2 . . 114.5(3) ?
    C8 N1 O2 . . 114.8(3) ?
    O4 N2 O3 . . 122.0(5) ?
    O4 N2 C21 . . 119.0(5) ?
    O3 N2 C21 . . 118.9(4) ?
    C14 O2 N1 . . 111.9(3) ?
loop_
    _geom_torsion_atom_site_label_1
    _geom_torsion_atom_site_label_2
    _geom_torsion_atom_site_label_3
    _geom_torsion_atom_site_label_4
    _geom_torsion_site_symmetry_1
    _geom_torsion_site_symmetry_2
    _geom_torsion_site_symmetry_3
    _geom_torsion_site_symmetry_4
    _geom_torsion
    _geom_torsion_publ_flag
    C6 C1 C2 C3 . . . . -0.1(7) ?
    C1 C2 C3 C4 . . . . -0.5(7) ?
    C1 C2 C3 Cl1 . . . . 179.9(3) ?
    C2 C3 C4 C5 . . . . 0.4(7) ?
    Cl1 C3 C4 C5 . . . . -180.0(3) ?
    C3 C4 C5 C6 . . . . 0.3(7) ?
    C2 C1 C6 C5 . . . . 0.7(6) ?
    C2 C1 C6 C7 . . . . -174.2(4) ?
    C4 C5 C6 C1 . . . . -0.8(6) ?
    C4 C5 C6 C7 . . . . 174.4(4) ?
    C1 C6 C7 O1 . . . . 134.5(4) ?
    C5 C6 C7 O1 . . . . -40.6(6) ?
    C1 C6 C7 N1 . . . . -45.1(5) ?
    C5 C6 C7 N1 . . . . 139.9(4) ?
    C13 C8 C9 C10 . . . . 1.7(6) ?
    N1 C8 C9 C10 . . . . -176.3(4) ?
    C13 C8 C9 Cl2 . . . . 179.5(3) ?
    N1 C8 C9 Cl2 . . . . 1.5(6) ?
    C8 C9 C10 C11 . . . . -0.5(7) ?
    Cl2 C9 C10 C11 . . . . -178.4(4) ?
    C9 C10 C11 C12 . . . . -1.5(8) ?
    C10 C11 C12 C13 . . . . 2.5(8) ?
    C11 C12 C13 C8 . . . . -1.3(7) ?
    C9 C8 C13 C12 . . . . -0.8(6) ?
    N1 C8 C13 C12 . . . . 177.2(4) ?
    O5 C14 C15 C16 . . . . 23.1(6) ?
    O2 C14 C15 C16 . . . . -158.2(3) ?
    C14 C15 C16 C21 . . . . 73.3(6) ?
    C14 C15 C16 C17 . . . . -107.7(5) ?
    C21 C16 C17 C18 . . . . -0.7(7) ?
    C15 C16 C17 C18 . . . . -179.7(4) ?
    C16 C17 C18 C19 . . . . 1.6(8) ?
    C17 C18 C19 C20 . . . . -1.3(8) ?
    C18 C19 C20 C21 . . . . 0.0(8) ?
    C19 C20 C21 C16 . . . . 1.0(7) ?
    C19 C20 C21 N2 . . . . 179.7(4) ?
    C17 C16 C21 C20 . . . . -0.6(7) ?
    C15 C16 C21 C20 . . . . 178.3(4) ?
    C17 C16 C21 N2 . . . . -179.3(4) ?
    C15 C16 C21 N2 . . . . -0.3(7) ?
    O1 C7 N1 C8 . . . . 159.2(4) ?
    C6 C7 N1 C8 . . . . -21.3(6) ?
    O1 C7 N1 O2 . . . . -1.6(5) ?
    C6 C7 N1 O2 . . . . 177.9(3) ?
    C13 C8 N1 C7 . . . . -49.9(6) ?
    C9 C8 N1 C7 . . . . 128.1(4) ?
    C13 C8 N1 O2 . . . . 110.9(4) ?
    C9 C8 N1 O2 . . . . -71.2(5) ?
    C20 C21 N2 O4 . . . . -9.7(7) ?
    C16 C21 N2 O4 . . . . 169.1(5) ?
    C20 C21 N2 O3 . . . . 169.2(4) ?
    C16 C21 N2 O3 . . . . -12.1(7) ?
    O5 C14 O2 N1 . . . . 7.0(6) ?
    C15 C14 O2 N1 . . . . -171.7(3) ?
    C7 N1 O2 C14 . . . . 74.1(4) ?
    C8 N1 O2 C14 . . . . -89.4(4) ?
loop_
    _geom_hbond_atom_site_label_D
    _geom_hbond_atom_site_label_H
    _geom_hbond_atom_site_label_A
    _geom_hbond_site_symmetry_A
    _geom_hbond_distance_DH
    _geom_hbond_distance_HA
    _geom_hbond_distance_DA
    _geom_hbond_angle_DHA
    C5 H5 O1 2_556 0.93 2.38 3.264(7) 158
    C15 H15B O1 2_546 0.97 2.45 3.421(6) 175
