# Supplementary material for: N-(4-chloro­benzo­yl)-N-(2-chloro­phen­yl)-O-[2-(2-nitro­phen­yl)acet­yl]hydroxyl­amine
Source: Acta Crystallogr Sect E Struct Rep Online. 2012 Oct 3;68(Pt 11):o3067. doi: 10.1107/S1600536812040883 (PMC3515174; doi:10.1107/S1600536812040883)
Supplement: Supplementary file 2 [file e-68-o3067-Isup2.hkl]

# 
# h,k,l, Fc-squared, Fo-squared, sigma(Fo-squared) and status flag 
# 
data_I
_shelx_title ' P21 in P2(1)' 
_shelx_refln_list_code          4 
_shelx_F_calc_maximum       99.04 
_exptl_crystal_F_000       456.00 
_reflns_d_resolution_high  0.8255 
 
loop_ 
 _symmetry_equiv_pos_as_xyz 
 'x, y, z' 
 '-x, y+1/2, -z' 
 
_cell_length_a    12.3664 
_cell_length_b     6.7893 
_cell_length_c    12.5794 
_cell_angle_alpha  90.000 
_cell_angle_beta  105.150 
_cell_angle_gamma  90.000 
 
_shelx_F_squared_multiplier     1.000 
 
loop_ 
 _refln_index_h 
 _refln_index_k 
 _refln_index_l 
 _refln_F_squared_calc 
 _refln_F_squared_meas 
 _refln_F_squared_sigma 
 _refln_observed_status 
   3  -7   0        2.45        0.59     11.44 o 
   4  -7   0       12.40       17.16     12.72 o 
   5  -7   0       11.31       29.30     14.30 o 
   6  -7   0       20.99       33.54     14.99 o 
   7  -7   0        9.14       16.57     13.41 o 
   0  -6   0      107.44      111.17     16.18 o 
   1  -6   0      251.93      221.69     12.31 o 
   2  -6   0       15.57       10.16     10.65 o 
   3  -6   0       45.23       36.59     12.72 o 
   4  -6   0       11.92       13.51     11.15 o 
   5  -6   0       36.15       29.99     13.12 o 
   6  -6   0       14.88       11.54     11.15 o 
   7  -6   0       16.16       11.05     12.23 o 
   8  -6   0       16.74       29.49     13.51 o 
   9  -6   0        0.14       17.95     12.82 o 
   1  -5   0       84.17       74.74     10.16 o 
   2  -5   0       22.15       20.02      7.30 o 
   3  -5   0      289.30      266.13     17.95 o 
   4  -5   0      108.49       70.03     13.02 o 
   5  -5   0       10.08       18.45     10.16 o 
   6  -5   0        8.66       13.22     11.54 o 
   7  -5   0        2.67       -8.88      9.57 o 
   8  -5   0        3.65       -2.17     10.75 o 
   9  -5   0       11.32        5.13     11.84 o 
  10  -5   0       15.26        3.65     12.23 o 
  11  -5   0       14.13       22.00     13.61 o 
   0  -4   0      264.35      272.07      9.91 o 
   1  -4   0     1471.32     1455.53     18.93 o 
   2  -4   0      462.99      467.00     10.91 o 
   3  -4   0       28.15       41.87      6.81 o 
   4  -4   0      190.61      183.47     14.60 o 
   5  -4   0      150.28      130.99     13.22 o 
   6  -4   0       71.13       61.55     12.43 o 
   7  -4   0      172.86      154.17     18.74 o 
   8  -4   0       11.02        8.38     11.15 o 
   9  -4   0        3.66        6.61     11.34 o 
  10  -4   0        8.55        9.37     11.94 o 
  11  -4   0        1.04       10.36     12.33 o 
  12  -4   0        3.48       38.17     15.29 o 
   1  -3   0     1495.61     1509.36     14.25 o 
   2  -3   0       41.02       50.37      3.83 o 
   3  -3   0       89.28       92.64      6.83 o 
   4  -3   0      347.53      343.14     12.10 o 
   5  -3   0      126.76      116.89     11.64 o 
   6  -3   0      473.87      483.82     21.90 o 
   7  -3   0        2.39        1.48      8.29 o 
   8  -3   0      377.61      354.31     21.50 o 
   9  -3   0      300.55      303.12     21.40 o 
  10  -3   0       33.77       49.32     15.29 o 
  11  -3   0       82.33       87.20     18.94 o 
  12  -3   0       24.90       12.33     13.02 o 
  13  -3   0        8.72       20.71     14.99 o 
   0  -2   0     6860.80     6917.50     55.29 o 
   1  -2   0     4892.33     5050.37     30.14 o 
   2  -2   0      461.44      452.20     13.27 o 
   3  -2   0     1540.56     1516.39     21.66 o 
   4  -2   0      171.52      162.80      8.16 o 
   5  -2   0      537.46      543.60     20.52 o 
   6  -2   0      210.51      203.98     15.09 o 
   7  -2   0      174.82      154.47     13.81 o 
   8  -2   0       44.30       44.88     13.32 o 
   9  -2   0       96.16       92.52     17.16 o 
  10  -2   0      130.45      137.11     19.33 o 
  11  -2   0       13.44       13.91     14.11 o 
  12  -2   0       71.94       66.48     17.85 o 
  13  -2   0        3.89        0.00     14.89 o 
  14  -2   0        0.08       31.37     18.05 o 
   1  -1   0     2839.72     2731.56     41.82 o 
   2  -1   0     1591.01     1563.88     22.49 o 
   3  -1   0     4092.39     4150.29     38.78 o 
   4  -1   0     1807.61     1852.07     17.45 o 
   5  -1   0     1286.96     1275.59     20.32 o 
   6  -1   0      675.81      682.14     15.54 o 
   7  -1   0      322.79      323.06     17.85 o 
   8  -1   0      510.05      523.05     18.94 o 
   9  -1   0      126.47      148.35     19.53 o 
  10  -1   0       14.26        4.24     12.53 o 
  11  -1   0       48.34       31.56     15.19 o 
  12  -1   0       18.98       40.34     17.56 o 
  13  -1   0       10.17       31.37     17.95 o 
  14  -1   0        1.60       35.71     19.04 o 
   2   0   0       89.46       84.83      6.31 o 
   3   0   0       68.98       91.73      9.86 o 
   4   0   0     2407.37     2426.60     38.96 o 
   5   0   0      877.00      857.58     15.39 o 
   6   0   0        7.81       17.98      5.85 o 
   7   0   0        2.43        3.14      5.58 o 
   8   0   0      321.38      301.05     18.79 o 
   9   0   0        1.39        4.17      6.97 o 
  10   0   0       16.23        7.31      8.40 o 
  11   0   0       10.45       19.63     16.97 o 
  12   0   0        6.15        7.10     16.67 o 
  13   0   0        7.46        5.62     15.39 o 
  14   0   0        2.74       28.70     19.43 o 
   2   1   0     1567.55     1563.71     24.46 o 
   3   1   0     4071.21     4111.83     52.97 o 
   4   1   0     1794.46     1742.35     31.76 o 
   5   1   0     1314.19     1280.23     28.51 o 
   6   1   0      705.51      654.46     22.29 o 
   7   1   0      321.47      308.91     12.77 o 
   8   1   0      503.35      524.38     16.04 o 
   9   1   0      121.87      143.85     12.42 o 
  10   1   0       14.75       10.19      9.16 o 
  11   1   0       47.68       29.21     11.29 o 
  12   1   0       18.78       35.26     13.51 o 
  13   1   0       10.23       36.50     19.23 o 
  14   1   0        1.61       23.67     19.04 o 
   1   2   0     4957.23     4999.08     64.90 o 
   3   2   0     1529.78     1578.61     28.61 o 
   4   2   0      170.00      174.39     12.63 o 
   5   2   0      546.70      518.84     19.43 o 
   6   2   0      211.39      207.34     15.58 o 
   7   2   0      173.90      185.54     15.09 o 
   8   2   0       45.70       58.29      9.54 o 
   9   2   0       96.74      115.67     12.48 o 
  10   2   0      130.85      139.36     16.23 o 
  11   2   0       12.64       28.57     19.78 o 
  12   2   0       72.67       82.36     13.56 o 
  13   2   0        3.91       29.18     11.45 o 
  14   2   0        0.10       17.75     19.63 o 
   1   3   0     1483.63     1453.93     31.76 o 
   2   3   0       41.07       38.57      9.37 o 
   3   3   0       92.11       77.23     11.15 o 
   4   3   0      353.59      325.70     15.78 o 
   5   3   0      121.81      147.66     16.18 o 
   6   3   0      478.71      467.15     20.81 o 
   7   3   0        2.73       -1.18     13.32 o 
   8   3   0      377.73      355.18     15.31 o 
   9   3   0      303.16      271.71     14.63 o 
  10   3   0       32.99       42.47     11.86 o 
  11   3   0       82.50       73.93     12.34 o 
  12   3   0       24.68       37.29     15.19 o 
  13   3   0        8.87       55.73     16.67 o 
   1   4   0     1474.38     1535.60     37.29 o 
   2   4   0      471.73      445.06     21.31 o 
   3   4   0       28.12       40.54     11.74 o 
   4   4   0      192.55      201.42     15.39 o 
   5   4   0      154.06      145.59     15.09 o 
   6   4   0       70.39       60.86     15.19 o 
   7   4   0      171.21      183.66     21.11 o 
   8   4   0       10.15        7.98      9.51 o 
   9   4   0        4.03       -9.86     11.34 o 
  10   4   0        8.54       28.11     13.81 o 
  11   4   0        1.21       13.22     11.64 o 
  12   4   0        3.34       44.49     16.18 o 
   1   5   0       82.40      115.90     17.16 o 
   2   5   0       23.61       12.33     13.61 o 
   4   5   0      109.82      122.31     17.95 o 
   5   5   0       11.15       15.78     14.11 o 
   7   5   0        2.89       -2.17     11.94 o 
   8   5   0        3.15        1.48     12.92 o 
   9   5   0       11.28       29.69     14.01 o 
  10   5   0       14.85       36.89     15.09 o 
  11   5   0       14.35       42.61     15.39 o 
   0   6   0      112.57      146.38     22.19 o 
   1   6   0      248.27      222.43     21.01 o 
   2   6   0       16.82      -17.06     16.47 o 
   3   6   0       47.78       58.69     14.11 o 
   4   6   0       11.31       26.14     13.51 o 
   5   6   0       36.58       43.30     14.01 o 
   6   6   0       15.07       48.73     15.29 o 
   7   6   0       15.84       49.52     16.28 o 
   8   6   0       17.22       49.91     17.16 o 
   9   6   0        0.17       24.36     14.99 o 
   1   7   0        7.99        9.67     18.54 o 
   2   7   0        9.97       13.91     20.02 o 
   3   7   0        2.18       29.20     12.53 o 
   4   7   0       12.11       51.49     13.81 o 
   5   7   0       11.58       45.57     15.09 o 
   6   7   0       21.00       59.08     16.08 o 
   7   7   0        9.13       48.04     16.47 o 
   0   8   0       32.60       23.28     22.59 o 
   1   8   0        6.19       -6.12     20.32 o 
  -7  -7   1        4.67       19.53     13.02 o 
  -6  -7   1        5.87       17.85     13.12 o 
  -5  -7   1        2.53       10.65     12.63 o 
   0  -7   1       14.05       17.16     12.63 o 
   1  -7   1       29.76       24.56     13.71 o 
   2  -7   1        4.77        6.31     11.44 o 
   3  -7   1        2.80        8.38     12.63 o 
   4  -7   1        1.71        7.60     13.02 o 
   5  -7   1        3.64       13.51     12.92 o 
   6  -7   1       16.47       23.38     14.80 o 
   7  -7   1       12.88       21.50     14.60 o 
 -10  -6   1        9.28       24.17     14.01 o 
  -9  -6   1       13.28       43.89     15.58 o 
  -8  -6   1        5.38       17.56     13.12 o 
  -7  -6   1        4.39       17.75     11.64 o 
  -6  -6   1       18.79       16.37     11.94 o 
  -5  -6   1        2.20        5.62      9.86 o 
  -4  -6   1       39.52       28.70     11.94 o 
  -3  -6   1        9.49        0.00      9.27 o 
  -2  -6   1        6.64        2.73      7.70 o 
  -1  -6   1       48.94       62.91      9.52 o 
   0  -6   1      349.54      353.22     21.31 o 
   1  -6   1       47.67       35.61     12.72 o 
   2  -6   1       44.86       36.30     13.32 o 
   3  -6   1       48.53       38.67     13.91 o 
   4  -6   1       65.34       56.22     15.39 o 
   5  -6   1        3.28       -4.73     10.65 o 
   6  -6   1        6.37        8.68     11.84 o 
   7  -6   1       20.71       30.58     14.20 o 
   8  -6   1       11.15        4.73     11.84 o 
   9  -6   1        5.87       -3.75     10.85 o 
 -11  -5   1        0.12       17.66     13.02 o 
 -10  -5   1        0.54        6.61     11.54 o 
  -9  -5   1       20.07       26.44     13.22 o 
  -8  -5   1       38.51       37.29     13.81 o 
  -7  -5   1       30.72       23.87     11.54 o 
  -6  -5   1       52.75       46.56     13.22 o 
  -5  -5   1        7.66        5.36      6.98 o 
  -4  -5   1      129.09      124.52     12.03 o 
  -3  -5   1      173.93      165.76     10.24 o 
  -2  -5   1       72.87       70.69     10.90 o 
  -1  -5   1      166.44      158.44      7.57 o 
   0  -5   1      234.95      248.50      8.77 o 
   1  -5   1      497.82      529.88     20.32 o 
   2  -5   1       23.78       17.46      9.07 o 
   3  -5   1       21.42       27.22     10.95 o 
   4  -5   1       80.66       72.20     14.11 o 
   5  -5   1       94.41       64.81     13.91 o 
   6  -5   1       10.43        2.86      9.77 o 
   7  -5   1        8.84        8.88     12.03 o 
   8  -5   1        5.16        4.54     11.24 o 
   9  -5   1        8.22       14.60     12.72 o 
  10  -5   1        9.24       13.91     13.61 o 
  11  -5   1        5.77       12.33     12.03 o 
 -12  -4   1       16.31       18.64     13.32 o 
 -11  -4   1       41.46       14.11     12.13 o 
 -10  -4   1        9.78       24.86     13.32 o 
  -9  -4   1       20.03        8.78     11.54 o 
  -8  -4   1       61.57       78.12     15.88 o 
  -7  -4   1       80.21       76.40     10.52 o 
  -6  -4   1       81.58      103.27     10.38 o 
  -5  -4   1      125.27      129.73      9.06 o 
  -4  -4   1        3.53        7.23      5.60 o 
  -3  -4   1      121.84      117.38      8.20 o 
  -2  -4   1      205.22      198.48      7.66 o 
  -1  -4   1      713.25      723.57     13.03 o 
   0  -4   1     1366.01     1396.31     17.89 o 
   1  -4   1      147.65      161.52      6.38 o 
   2  -4   1      151.76      154.87      7.17 o 
   3  -4   1      287.42      293.15     17.06 o 
   4  -4   1       55.95       59.48     12.13 o 
   5  -4   1       62.39       51.39     12.03 o 
   6  -4   1      325.02      301.44     19.92 o 
   7  -4   1        6.42       -0.39     10.26 o 
   8  -4   1       44.92       46.95     14.20 o 
   9  -4   1       25.70       36.79     14.30 o 
  10  -4   1        2.55        8.09     11.15 o 
  11  -4   1        2.72       17.26     12.43 o 
  12  -4   1        2.63       -1.18     12.03 o 
 -13  -3   1        1.18       24.76     15.58 o 
 -12  -3   1       17.83       15.88     12.53 o 
 -11  -3   1       46.67       48.63     16.37 o 
 -10  -3   1       19.76        6.71     12.82 o 
  -9  -3   1        8.42        2.86     10.95 o 
  -8  -3   1      118.01      133.85     16.97 o 
  -7  -3   1       10.47        3.83      8.88 o 
  -6  -3   1      178.17      166.97     10.01 o 
  -5  -3   1       67.96       61.49      7.60 o 
  -4  -3   1      173.80      171.02      9.02 o 
  -3  -3   1     1607.86     1679.20     24.71 o 
  -2  -3   1      468.74      473.70      9.81 o 
  -1  -3   1      304.01      305.88      7.61 o 
   0  -3   1      172.34      165.33      5.63 o 
   1  -3   1      105.33      106.15      4.75 o 
   2  -3   1       39.62       49.77      4.70 o 
   3  -3   1        9.08       14.17      5.62 o 
   4  -3   1      185.09      163.54     13.32 o 
   5  -3   1      234.86      266.13     16.08 o 
   6  -3   1       81.33       84.04     13.22 o 
   7  -3   1       77.20       88.48     14.99 o 
   8  -3   1      168.84      180.80     17.56 o 
   9  -3   1       32.34       40.74     13.81 o 
  10  -3   1       27.21       17.36     12.72 o 
  11  -3   1       12.31        7.69     12.33 o 
  12  -3   1       30.60       33.34     15.29 o 
  13  -3   1        6.90       29.69     16.28 o 
 -14  -2   1        0.76       13.02     16.28 o 
 -13  -2   1        3.56       12.43     15.19 o 
 -12  -2   1       76.88      115.11     21.80 o 
 -11  -2   1       47.54       59.87     16.47 o 
 -10  -2   1       58.60       53.66     16.37 o 
  -9  -2   1      168.56      164.73     16.57 o 
  -8  -2   1       81.43      115.11     15.58 o 
  -7  -2   1      172.34      163.15     14.94 o 
  -6  -2   1      476.34      453.55     15.19 o 
  -5  -2   1       13.18       11.70      5.05 o 
  -4  -2   1       32.65       34.35      5.57 o 
  -3  -2   1       70.18       77.01      6.51 o 
  -2  -2   1      861.95      843.46     13.90 o 
  -1  -2   1     3893.61     3963.11     29.63 o 
   0  -2   1     3755.12     3825.14     28.22 o 
   1  -2   1      927.28      918.19     10.23 o 
   2  -2   1      608.63      598.41     18.79 o 
   3  -2   1       19.86       22.65      3.46 o 
   4  -2   1       29.27       47.74      4.57 o 
   5  -2   1     1962.79     1913.50     59.13 o 
   6  -2   1      312.58      297.82      9.36 o 
   7  -2   1      324.97      294.53     18.15 o 
   8  -2   1        3.34        4.24     10.46 o 
   9  -2   1       94.80      113.93     18.15 o 
  10  -2   1       94.01      113.83     19.73 o 
  11  -2   1       11.25       13.51     14.20 o 
  12  -2   1       12.76       14.99     13.81 o 
  13  -2   1        5.27       21.11     16.18 o 
 -14  -1   1        6.93       30.28     19.73 o 
 -13  -1   1        4.28       18.25     17.16 o 
 -12  -1   1        8.35       30.97     17.66 o 
 -11  -1   1       10.62        2.66     13.41 o 
 -10  -1   1       43.18       47.35     15.49 o 
  -9  -1   1       36.12       42.51     14.80 o 
  -8  -1   1      122.50      122.76      8.39 o 
  -7  -1   1      107.31      122.10      9.23 o 
  -6  -1   1        4.03        3.35      4.84 o 
  -5  -1   1      238.70      239.72      9.25 o 
  -4  -1   1     2079.86     2113.46     25.59 o 
  -3  -1   1     9776.27     9751.02     76.62 o 
  -2  -1   1     4682.01     4640.53     59.48 o 
  -1  -1   1     2580.17     2589.32     25.78 o 
   0  -1   1      939.80      936.84     11.44 o 
   1  -1   1      854.08      851.09     12.53 o 
   2  -1   1     2152.65     2149.97     30.53 o 
   3  -1   1     2425.80     2373.68     27.32 o 
   4  -1   1      293.25      296.38      8.25 o 
   5  -1   1       95.62       87.40      9.42 o 
   6  -1   1      814.92      824.02     16.14 o 
   7  -1   1       40.31       36.04      6.75 o 
   8  -1   1      100.58      113.27     10.16 o 
   9  -1   1      105.40      102.78     17.66 o 
  10  -1   1       12.83       12.72     13.02 o 
  11  -1   1       77.76       85.22     19.14 o 
  12  -1   1        7.74       23.97     16.08 o 
  13  -1   1        9.59       30.58     17.16 o 
  14  -1   1        6.84       25.74     17.46 o 
 -14   0   1        3.47        3.06     16.47 o 
 -13   0   1       21.99       47.25     20.22 o 
 -12   0   1      169.28      173.60     23.97 o 
 -11   0   1       16.48        7.60     16.87 o 
 -10   0   1       11.14       20.42      8.25 o 
  -9   0   1       30.60       36.89      8.36 o 
  -8   0   1        2.37        2.96     10.95 o 
  -7   0   1      253.38      207.04     16.67 o 
  -6   0   1      165.69      172.13      9.22 o 
  -5   0   1      176.49      174.66      7.59 o 
  -4   0   1      196.95      190.89      6.91 o 
  -3   0   1     3973.70     3972.34     39.36 o 
  -2   0   1     1723.54     1763.61     17.60 o 
   1   0   1     4577.46     4564.88     51.49 o 
   2   0   1     1628.87     1670.19     17.72 o 
   3   0   1     3161.19     3135.82     53.51 o 
   4   0   1     4909.88     4929.73     44.71 o 
   5   0   1     1776.35     1843.32     24.37 o 
   6   0   1        5.35        3.80      5.23 o 
   7   0   1       45.21       54.77      7.96 o 
   8   0   1        1.05       -3.68      6.56 o 
   9   0   1       11.52       13.96      8.51 o 
  10   0   1        6.32       -5.42      8.53 o 
  11   0   1       13.69       18.25     15.88 o 
  12   0   1       11.12       18.54     16.18 o 
  13   0   1        0.17        1.68     15.49 o 
  14   0   1       60.57       80.78     19.63 o 
 -14   1   1        6.90       44.58     21.80 o 
 -13   1   1        4.15        9.17     17.16 o 
 -12   1   1        7.89       15.04     19.04 o 
 -11   1   1       10.82       10.92      9.44 o 
 -10   1   1       42.98       48.93     10.42 o 
  -9   1   1       36.27       55.43     15.19 o 
  -8   1   1      122.53      134.44     17.46 o 
  -7   1   1      112.35      130.70     16.08 o 
  -6   1   1        6.25       16.37     10.46 o 
  -5   1   1      235.34      236.83     15.09 o 
  -4   1   1     2051.40     2098.15     21.88 o 
  -3   1   1     9809.34     9863.82    109.00 o 
  -2   1   1     4712.29     4662.93     56.91 o 
  -1   1   1     2616.74     2587.48     35.90 o 
   0   1   1      959.17      972.18     15.88 o 
   1   1   1      844.91      823.53     16.57 o 
   2   1   1     2161.68     2153.86     21.95 o 
   3   1   1     2422.12     2425.11     33.24 o 
   4   1   1      290.74      287.03      9.17 o 
   5   1   1       91.78      108.56      8.40 o 
   6   1   1      802.27      780.30     17.05 o 
   7   1   1       40.84       36.72      7.62 o 
   8   1   1      108.72      121.00     11.04 o 
   9   1   1      105.55      117.97     12.19 o 
  10   1   1       12.96        2.12      8.89 o 
  11   1   1       76.76       72.84     12.06 o 
  12   1   1        7.96       15.88     14.55 o 
  13   1   1        9.53        3.75     16.67 o 
  14   1   1        6.87       39.26     18.25 o 
 -14   2   1        0.72       23.57     21.31 o 
 -13   2   1        3.74       34.63     11.58 o 
 -12   2   1       76.10       99.27     14.19 o 
 -11   2   1       47.66       76.51     21.40 o 
 -10   2   1       59.83       78.92     12.37 o 
  -9   2   1      170.17      196.19     23.38 o 
  -8   2   1       81.26       87.59     18.05 o 
  -7   2   1      170.07      189.98     19.92 o 
  -6   2   1      475.01      457.68     20.81 o 
  -5   2   1       13.38       19.23     10.85 o 
  -4   2   1       33.59       34.42     10.16 o 
  -3   2   1       72.93       86.21     10.85 o 
  -2   2   1      853.53      846.22     22.00 o 
  -1   2   1     3833.33     4001.46     45.77 o 
   0   2   1     3832.33     3911.89     49.02 o 
   1   2   1      927.17      915.84     14.25 o 
   2   2   1      599.58      598.09     11.25 o 
   3   2   1       24.42       24.21      6.81 o 
   4   2   1       29.84       45.03      9.62 o 
   5   2   1     1936.35     1924.07     39.01 o 
   6   2   1      316.48      293.57     11.81 o 
   7   2   1      321.23      326.45     13.08 o 
   8   2   1        3.07       -3.27      7.58 o 
   9   2   1       94.78      100.80     11.97 o 
  10   2   1       95.04       99.85     12.79 o 
  11   2   1       11.70       14.34     10.27 o 
  12   2   1       13.13       28.96     11.43 o 
  13   2   1        5.14       22.39     14.50 o 
 -13   3   1        1.17       33.25     12.31 o 
 -12   3   1       18.02       46.20     12.50 o 
 -11   3   1       46.24       51.44     12.15 o 
 -10   3   1       19.70        9.77     18.84 o 
  -9   3   1        8.00        7.79     15.49 o 
  -8   3   1      120.78      141.84     21.31 o 
  -7   3   1        9.38       10.16     14.60 o 
  -6   3   1      177.35      166.01     15.68 o 
  -5   3   1       69.15       75.36     13.81 o 
  -4   3   1      174.36      168.47     14.11 o 
  -2   3   1      471.11      472.43     10.37 o 
  -1   3   1      313.01      305.85     10.55 o 
   0   3   1      162.60      168.28     10.16 o 
   1   3   1      109.75      106.41      7.00 o 
   2   3   1       41.55       33.24      9.27 o 
   3   3   1        9.52        9.80      5.79 o 
   4   3   1      184.92      160.51      8.75 o 
   5   3   1      243.07      237.61     10.97 o 
   6   3   1       77.08       90.77     10.41 o 
   7   3   1       77.16       81.62     11.11 o 
   8   3   1      164.03      174.53     14.01 o 
   9   3   1       32.59       37.09     17.02 o 
  10   3   1       27.48       24.86     13.71 o 
  11   3   1       11.63       41.23     15.68 o 
  12   3   1       31.02       40.15     16.08 o 
  13   3   1        6.75       22.19     15.29 o 
 -12   4   1       16.05       65.30     16.77 o 
 -11   4   1       41.76       78.32     16.77 o 
 -10   4   1        9.20        7.93     10.82 o 
  -9   4   1       20.47       22.19     19.92 o 
  -8   4   1       63.37       72.01     21.80 o 
  -7   4   1       80.95       80.09     18.54 o 
  -6   4   1       83.07      102.49     19.04 o 
  -5   4   1      122.43      138.98     17.46 o 
  -4   4   1        3.28       -2.76     10.85 o 
  -2   4   1      203.25      206.69      8.77 o 
  -1   4   1      717.90      745.26     29.34 o 
   0   4   1     1372.49     1390.31     29.99 o 
   1   4   1      145.67      161.10     14.40 o 
   2   4   1      147.81      161.87     12.82 o 
   3   4   1      294.44      289.47     11.07 o 
   4   4   1       56.97       61.02      8.78 o 
   5   4   1       59.79       76.23      9.74 o 
   6   4   1      329.45      327.28     14.15 o 
   7   4   1        5.77       -4.54     11.34 o 
   8   4   1       43.57       60.07     15.58 o 
   9   4   1       25.75       34.23     14.99 o 
  10   4   1        2.58       18.15     14.01 o 
  11   4   1        2.64       15.78     13.61 o 
  12   4   1        2.63       36.50     16.47 o 
 -11   5   1        0.08       61.45     16.08 o 
 -10   5   1        0.60       36.20     14.20 o 
  -7   5   1       31.10       20.62     17.85 o 
  -6   5   1       52.41       45.18     17.46 o 
  -5   5   1        7.90       24.66     15.39 o 
  -4   5   1      126.40       98.84     16.97 o 
  -2   5   1       72.27       58.89     16.28 o 
  -1   5   1      168.37      163.95      9.42 o 
   0   5   1      239.57      239.20     14.40 o 
   1   5   1      499.89      509.31     19.63 o 
   2   5   1       23.98       11.50      8.01 o 
   3   5   1       21.10       22.39     11.44 o 
   4   5   1       77.56      109.98     16.47 o 
   5   5   1       91.45      108.21     16.28 o 
   6   5   1        9.51        4.64     12.92 o 
   7   5   1        9.16        6.12     13.32 o 
   8   5   1        5.04        9.37     13.51 o 
   9   5   1        8.86       22.19     14.80 o 
  10   5   1        9.27       -1.28     12.43 o 
  11   5   1        5.80       21.40     14.99 o 
 -10   6   1        9.48       41.23     16.87 o 
  -9   6   1       12.83       34.52     15.58 o 
  -8   6   1        5.17       29.89     14.80 o 
  -4   6   1       40.52       17.36     17.26 o 
  -2   6   1        5.77      -21.80     15.98 o 
  -1   6   1       50.24       46.75     19.33 o 
   0   6   1      345.95      341.58     24.27 o 
   1   6   1       47.63       57.94     15.44 o 
   2   6   1       42.44       30.87     12.72 o 
   3   6   1       47.59       67.86     16.08 o 
   4   6   1       65.96       93.41     16.77 o 
   5   6   1        3.32        5.13     12.63 o 
   6   6   1        6.34       27.91     14.20 o 
   7   6   1       20.54       37.78     15.88 o 
   8   6   1       10.72       45.77     16.87 o 
   9   6   1        5.95       10.16     13.61 o 
  -7   7   1        4.91       52.97     15.78 o 
  -6   7   1        6.25       68.85     16.08 o 
  -2   7   1        9.35       15.09     20.91 o 
  -1   7   1        4.44       -9.04     12.30 o 
   0   7   1       14.68       16.71     13.77 o 
   1   7   1       30.48       38.47     20.52 o 
   3   7   1        2.67       10.85     12.23 o 
   4   7   1        1.51       27.03     13.51 o 
   5   7   1        3.54       34.03     14.89 o 
   6   7   1       16.42       54.15     16.47 o 
   7   7   1       13.06       31.07     16.28 o 
  -1   8   1       32.99       43.01     24.27 o 
   0   8   1       15.96       26.83     22.39 o 
   1   8   1        4.34      -10.06     19.83 o 
   2  -8   2        1.56        6.71     13.81 o 
  -2  -7   2       21.92       -7.69     13.71 o 
  -1  -7   2       11.23       -4.54     12.82 o 
   0  -7   2       19.88       10.26     12.72 o 
   1  -7   2        2.89       -5.33     12.03 o 
   2  -7   2        8.71        1.09     12.03 o 
   3  -7   2        1.59      -10.75     10.85 o 
   4  -7   2        5.92        2.66     12.82 o 
   5  -7   2       11.88       10.65     13.71 o 
   6  -7   2        3.95       20.32     14.99 o 
 -10  -6   2        1.55       20.81     13.41 o 
  -9  -6   2        5.58       11.84     11.84 o 
  -8  -6   2        4.15       25.25     13.12 o 
  -7  -6   2        3.38       12.63     11.74 o 
  -6  -6   2       21.88       33.05      9.32 o 
  -5  -6   2       21.88       19.31      8.12 o 
  -4  -6   2       11.02       11.10      7.44 o 
  -3  -6   2       23.41       27.82     11.54 o 
  -2  -6   2       94.48      118.13     11.60 o 
  -1  -6   2       31.49       43.72      8.96 o 
   0  -6   2       32.82       22.49     12.63 o 
   1  -6   2       21.70       24.46     12.43 o 
   2  -6   2       44.33       22.59     12.33 o 
   4  -6   2      102.19       65.69     16.47 o 
   5  -6   2       85.76       61.85     16.87 o 
   6  -6   2        8.00       15.98     13.71 o 
   7  -6   2        6.92        8.48     11.84 o 
   8  -6   2        2.64       -2.47     12.33 o 
   9  -6   2        0.71       19.23     14.60 o 
 -11  -5   2        8.61       37.88     14.11 o 
 -10  -5   2       26.24       31.66     13.71 o 
  -9  -5   2        2.30       -2.76     10.26 o 
  -8  -5   2        4.52       -0.54      7.35 o 
  -7  -5   2        9.26        3.45      8.73 o 
  -6  -5   2       15.24       11.08      7.58 o 
  -5  -5   2      101.44      101.01     10.91 o 
  -4  -5   2       19.64       22.17      6.79 o 
  -3  -5   2      128.90      124.82      9.50 o 
  -2  -5   2       22.07       14.65      5.19 o 
  -1  -5   2       39.21       35.21      5.42 o 
   0  -5   2       50.00       40.81     10.06 o 
   1  -5   2       21.63       12.43      9.07 o 
   2  -5   2      164.01      139.08     14.40 o 
   3  -5   2      101.19      104.56     16.47 o 
   4  -5   2      166.25      128.92     17.36 o 
   5  -5   2      231.46      237.13     20.12 o 
   6  -5   2       44.85       22.49     13.12 o 
   7  -5   2       37.29       32.25     13.32 o 
   8  -5   2        2.01        6.71     12.72 o 
   9  -5   2        2.60       -2.56     11.05 o 
  10  -5   2        1.79       22.09     14.01 o 
 -13  -4   2        0.81       16.97     14.40 o 
 -12  -4   2        3.54        8.68     13.12 o 
 -11  -4   2        0.85       -0.59     11.74 o 
 -10  -4   2       24.29       45.77     14.99 o 
  -9  -4   2       19.71        8.38      8.38 o 
  -8  -4   2       43.78       40.04      9.89 o 
  -7  -4   2       80.84      105.92     11.16 o 
  -6  -4   2      189.51      169.47     10.60 o 
  -5  -4   2        1.57        1.71      5.48 o 
  -4  -4   2       39.11       39.95     10.55 o 
  -3  -4   2      128.64      119.64     11.59 o 
  -2  -4   2      146.84      157.72      7.01 o 
  -1  -4   2        2.21        3.84      3.70 o 
   0  -4   2      177.33      199.87      6.95 o 
   1  -4   2      418.80      424.80      9.36 o 
   2  -4   2      114.50      118.51      7.26 o 
   3  -4   2       79.42       87.69     12.92 o 
   4  -4   2       10.29        1.68      8.58 o 
   5  -4   2      247.41      234.07     17.66 o 
   6  -4   2       73.84       79.60     14.99 o 
   7  -4   2       51.84       23.28     13.71 o 
   8  -4   2       19.01       20.91     13.61 o 
   9  -4   2       24.01       40.84     15.09 o 
  10  -4   2       11.99        5.72     12.53 o 
  11  -4   2        3.20        8.48     12.63 o 
 -13  -3   2        7.83        9.86     13.61 o 
 -12  -3   2       10.42       24.07     14.70 o 
 -11  -3   2        1.02       -4.04     12.33 o 
 -10  -3   2       16.13        0.20     12.03 o 
  -9  -3   2      172.72      155.24     15.78 o 
  -8  -3   2       70.04       84.16     18.15 o 
  -7  -3   2      111.41      122.76     10.77 o 
  -6  -3   2       57.87       59.26      7.84 o 
  -5  -3   2       48.42       55.44      7.43 o 
  -4  -3   2      138.68      128.65      7.67 o 
  -3  -3   2     1230.57     1228.65     20.46 o 
  -2  -3   2      910.09      929.78     13.76 o 
  -1  -3   2      195.59      196.47      6.28 o 
   0  -3   2      208.33      211.18      6.08 o 
   1  -3   2      421.53      410.86      7.94 o 
   2  -3   2      298.47      306.63      9.14 o 
   3  -3   2      211.06      205.47      8.88 o 
   4  -3   2       43.85       48.33      4.72 o 
   5  -3   2      142.98      140.46     13.71 o 
   6  -3   2       31.01       34.72     11.34 o 
   7  -3   2      107.32       83.94     14.89 o 
   8  -3   2       49.62       34.03     12.63 o 
   9  -3   2        3.15       15.09     12.82 o 
  10  -3   2       60.15       74.87     17.26 o 
  11  -3   2      121.79      122.21     20.81 o 
  12  -3   2       49.13       40.05     16.57 o 
 -14  -2   2        6.78       21.21     16.97 o 
 -13  -2   2       20.14       11.94     15.88 o 
 -12  -2   2       15.70       23.28     16.57 o 
 -11  -2   2       81.20       86.60     19.83 o 
 -10  -2   2       29.48       19.53     13.81 o 
  -9  -2   2       72.11       66.90     10.31 o 
  -8  -2   2       71.73       80.76      9.85 o 
  -7  -2   2      613.09      598.74     16.81 o 
  -6  -2   2     1070.96     1005.20     20.54 o 
  -5  -2   2       55.99       66.20      7.74 o 
  -4  -2   2      534.68      543.21     13.17 o 
  -3  -2   2      121.59      130.79      6.62 o 
  -2  -2   2      509.77      501.10      8.86 o 
  -1  -2   2      501.91      509.56      9.00 o 
   0  -2   2       19.81       20.94      2.68 o 
   1  -2   2      365.65      366.49      8.91 o 
   2  -2   2      691.32      671.90     12.18 o 
   3  -2   2      836.68      824.14     13.91 o 
   4  -2   2       52.59       61.92      6.18 o 
   5  -2   2      262.57      251.69      9.09 o 
   6  -2   2      256.78      252.65     14.45 o 
   7  -2   2      116.88      128.43     15.88 o 
   8  -2   2       37.14       46.36     13.71 o 
   9  -2   2       31.42       28.11     13.02 o 
  10  -2   2       25.31        4.14     11.64 o 
  11  -2   2       19.67       27.91     14.40 o 
  12  -2   2       16.94       12.63     15.19 o 
  13  -2   2       15.52       19.14     14.80 o 
 -14  -1   2       15.17       16.77     18.54 o 
 -13  -1   2        5.07       -4.14     15.19 o 
 -12  -1   2       59.12       48.33     17.95 o 
 -11  -1   2       22.70       46.95     18.25 o 
 -10  -1   2      134.03      164.33     22.59 o 
  -9  -1   2       56.50       70.83      9.74 o 
  -8  -1   2       14.38        4.98      6.15 o 
  -7  -1   2        0.81       -6.92      6.41 o 
  -6  -1   2      438.08      411.74     17.21 o 
  -5  -1   2       93.72       98.77      7.82 o 
  -4  -1   2       64.34       81.79      6.56 o 
  -3  -1   2     3037.63     3040.69     30.72 o 
  -2  -1   2     2050.19     1967.93     21.41 o 
  -1  -1   2     3909.28     3848.94     27.21 o 
   0  -1   2      649.73      615.99     10.50 o 
   1  -1   2      124.03      125.46      5.87 o 
   2  -1   2     1589.17     1529.70     18.45 o 
   3  -1   2       33.09       36.67      8.43 o 
   4  -1   2     1059.68     1057.08     19.92 o 
   5  -1   2      628.49      638.84     14.04 o 
   6  -1   2       26.30       27.09      6.33 o 
   7  -1   2      105.20      119.02      9.24 o 
   8  -1   2       14.60       14.17      7.73 o 
   9  -1   2       32.26       32.06     13.61 o 
  10  -1   2       58.37       66.78     15.78 o 
  11  -1   2       54.75       53.26     17.26 o 
  12  -1   2       22.70       35.21     15.49 o 
  13  -1   2        1.86       20.62     15.78 o 
 -14   0   2        9.65        7.10     19.33 o 
 -13   0   2        1.02       24.76     19.14 o 
 -12   0   2        2.26        8.78     18.54 o 
 -11   0   2       39.08       59.08     18.45 o 
 -10   0   2       41.31       65.59     18.74 o 
  -9   0   2      568.19      522.09     26.73 o 
  -8   0   2       40.01       46.07      7.71 o 
  -7   0   2      292.59      283.27     11.01 o 
  -6   0   2      275.55      264.29     10.31 o 
  -5   0   2      128.21      135.88      7.37 o 
  -4   0   2      169.14      167.42      6.95 o 
  -3   0   2      696.75      718.65     19.09 o 
  -2   0   2       25.92       41.10     11.64 o 
  -1   0   2     2999.51     2914.14     25.84 o 
   0   0   2      354.40      364.84      6.40 o 
   1   0   2     2619.80     2507.07     23.28 o 
   2   0   2     9081.30     9076.76     69.92 o 
   3   0   2       23.42       21.53      4.59 o 
   4   0   2      797.74      798.18     14.99 o 
   5   0   2        3.10       -8.43      5.62 o 
   6   0   2       90.96      106.50      8.86 o 
   7   0   2      225.61      218.24     10.84 o 
   8   0   2       49.77       61.73      9.44 o 
   9   0   2        0.32       -5.14      7.91 o 
  10   0   2       49.81       38.99     10.28 o 
  11   0   2       62.60       65.99     18.15 o 
  12   0   2        0.16       16.08     15.58 o 
  13   0   2        6.50       35.71     16.87 o 
 -14   1   2       15.08       35.81     22.29 o 
 -13   1   2        5.31       -3.35     20.22 o 
 -12   1   2       57.01       80.21     13.07 o 
 -11   1   2       22.43        3.85     19.04 o 
 -10   1   2      133.65      143.52     22.79 o 
  -9   1   2       57.97       58.39     16.87 o 
  -8   1   2       14.33       19.04     14.80 o 
  -7   1   2        0.75        1.96      4.11 o 
  -6   1   2      432.14      430.82     12.87 o 
  -5   1   2       94.09       90.02     18.64 o 
  -4   1   2       73.62       75.77     11.79 o 
  -3   1   2     3088.33     3039.04     88.97 o 
  -2   1   2     2037.38     2059.14     21.13 o 
  -1   1   2     3848.45     3827.86     43.45 o 
   0   1   2      610.54      634.64     15.09 o 
   1   1   2      124.82      125.37      9.77 o 
   2   1   2     1558.58     1489.57     59.13 o 
   3   1   2       36.89       38.34      5.09 o 
   4   1   2     1052.21     1055.70     17.08 o 
   5   1   2      625.87      643.36     14.57 o 
   6   1   2       26.46       30.61      6.93 o 
   7   1   2      106.54      117.38     10.28 o 
   8   1   2       16.67       10.57      7.60 o 
   9   1   2       30.79       37.51      9.82 o 
  10   1   2       58.12       69.25     11.75 o 
  11   1   2       57.52       73.75     12.25 o 
  12   1   2       23.07       25.35     16.08 o 
  13   1   2        1.79       35.31     16.97 o 
 -14   2   2        6.75        2.96     22.00 o 
 -13   2   2       20.11       42.51     38.17 o 
 -12   2   2       16.29       43.52     20.57 o 
 -11   2   2       81.90       71.32     22.88 o 
 -10   2   2       31.41       61.55     19.43 o 
  -9   2   2       67.21      102.98     19.43 o 
  -8   2   2       71.06       73.29     18.35 o 
  -7   2   2      615.39      591.24     24.66 o 
  -6   2   2     1082.17     1026.13     29.69 o 
  -5   2   2       55.24       65.40     12.72 o 
  -4   2   2      534.18      577.63     20.71 o 
  -3   2   2      127.81      128.91      6.76 o 
  -2   2   2      503.84      502.26      9.74 o 
  -1   2   2      504.09      515.58     13.41 o 
   0   2   2       17.97       19.92      6.12 o 
   1   2   2      369.88      361.61     13.81 o 
   2   2   2      675.17      662.44     11.11 o 
   3   2   2      822.97      813.94     13.92 o 
   4   2   2       52.33       64.92     15.78 o 
   5   2   2      263.70      256.89     13.76 o 
   6   2   2      246.02      243.70     11.11 o 
   7   2   2      117.55      140.61     10.81 o 
   8   2   2       37.98       56.56      9.44 o 
   9   2   2       31.72       35.31     12.92 o 
  10   2   2       24.80       23.83      9.68 o 
  11   2   2       19.48       23.77     15.39 o 
  12   2   2       16.90       32.25     16.28 o 
  13   2   2       15.36       25.25     16.37 o 
 -13   3   2        8.15       22.71     31.56 o 
 -12   3   2       11.12       10.02     20.66 o 
 -11   3   2        1.02      -21.31     19.83 o 
 -10   3   2       15.43       17.66     20.22 o 
  -9   3   2      171.51      161.96     22.79 o 
  -8   3   2       68.42       90.45     20.42 o 
  -7   3   2      111.83      152.79     20.42 o 
  -6   3   2       54.54       72.30     15.98 o 
  -5   3   2       45.97       42.51     13.71 o 
  -4   3   2      136.45      147.76     14.60 o 
  -2   3   2      915.24      929.09     15.69 o 
  -1   3   2      195.64      188.10     10.36 o 
   0   3   2      216.02      207.04     11.84 o 
   1   3   2      414.70      386.88     11.02 o 
   2   3   2      289.61      288.90      9.19 o 
   3   3   2      214.04      209.85      8.69 o 
   4   3   2       44.32       58.48     11.59 o 
   5   3   2      144.76      132.33     12.33 o 
   6   3   2       31.31       31.95      7.95 o 
   7   3   2      110.09      111.14     15.73 o 
   8   3   2       50.44       52.18     14.80 o 
   9   3   2        3.33      -13.22     11.64 o 
  10   3   2       59.13       80.49     17.46 o 
  11   3   2      121.27      128.03     20.62 o 
  12   3   2       48.51       69.54     18.15 o 
 -13   4   2        0.84       52.28     14.99 o 
 -12   4   2        3.75       18.79     16.87 o 
 -11   4   2        0.75      -30.78     20.52 o 
 -10   4   2       23.90        3.26     20.81 o 
  -9   4   2       18.55        8.78     20.32 o 
  -8   4   2       44.71       59.58     20.12 o 
  -7   4   2       77.68      120.63     20.52 o 
  -6   4   2      184.74      181.59     18.35 o 
  -5   4   2        1.47       10.65     13.32 o 
  -4   4   2       37.05       51.59     14.20 o 
  -3   4   2      125.71      168.08     17.85 o 
  -2   4   2      147.31      139.82      8.09 o 
  -1   4   2        2.05       -0.79      6.21 o 
   0   4   2      171.91      176.17     12.53 o 
   1   4   2      415.32      414.85     12.76 o 
   2   4   2      117.29      120.83     12.13 o 
   3   4   2       77.22       83.68     13.22 o 
   4   4   2        9.42       10.46      8.98 o 
   5   4   2      249.37      267.61     18.74 o 
   6   4   2       77.26       79.21     15.58 o 
   7   4   2       51.27       57.41     15.78 o 
   8   4   2       17.93       12.82     13.32 o 
   9   4   2       23.20       31.47     13.61 o 
  10   4   2       12.48        7.69     12.13 o 
  11   4   2        3.09       26.63     15.09 o 
  -9   5   2        2.12       -8.88     21.50 o 
  -8   5   2        4.60        6.61     19.23 o 
  -7   5   2        9.29        7.40     18.74 o 
  -6   5   2       14.39       31.86     18.25 o 
  -5   5   2      103.91      121.42     20.12 o 
  -4   5   2       20.55        9.17     14.40 o 
  -3   5   2      128.96      149.54     19.73 o 
  -2   5   2       21.36       22.09     13.91 o 
  -1   5   2       38.25       48.52      7.85 o 
   0   5   2       46.59       47.53      8.34 o 
   1   5   2       22.62       23.53      7.94 o 
   2   5   2      161.65      165.12     15.19 o 
   3   5   2      100.00      115.90     16.18 o 
   4   5   2      162.54      164.82     16.67 o 
   5   5   2      229.83      236.73     19.83 o 
   6   5   2       45.63       44.58     15.29 o 
   7   5   2       38.25       60.47     16.67 o 
   8   5   2        1.68       -1.38     13.12 o 
   9   5   2        2.48        0.79     13.81 o 
  10   5   2        1.88       14.99     14.50 o 
  -6   6   2       22.82       22.19     18.94 o 
  -5   6   2       21.56       -7.99     17.06 o 
  -4   6   2       11.71       19.63     17.46 o 
  -3   6   2       23.39       18.94     17.95 o 
  -2   6   2       95.07      118.66     22.39 o 
  -1   6   2       32.22       15.98     17.56 o 
   0   6   2       32.16       11.34     16.28 o 
   1   6   2       21.77       28.18     10.25 o 
   2   6   2       44.17       63.92     14.89 o 
   3   6   2      158.58      169.86     18.15 o 
   4   6   2      104.01      119.25     18.05 o 
   5   6   2       83.63      111.66     18.84 o 
   6   6   2        7.53       27.22     14.99 o 
   7   6   2        6.98       21.11     15.58 o 
   8   6   2        2.70       13.71     15.88 o 
   9   6   2        0.69       25.94     15.88 o 
  -2   7   2       21.94       30.78     20.52 o 
  -1   7   2       10.70       30.38     19.43 o 
   0   7   2       19.73       31.17     19.43 o 
   3   7   2        1.45       17.56     13.12 o 
   4   7   2        6.35       24.76     14.70 o 
   5   7   2       12.13        9.27     14.70 o 
   6   7   2        3.89       26.73     15.98 o 
  -2   8   2        9.15       -9.77     20.62 o 
  -1   8   2        0.39       12.33     20.71 o 
   0   8   2       10.29       18.15     20.02 o 
   1   8   2        8.69       50.01     23.28 o 
   0  -8   3        3.81       30.58     17.66 o 
   1  -8   3        2.50       12.33     16.37 o 
  -7  -7   3        0.23       -1.18     12.72 o 
  -6  -7   3       14.68        4.83     12.63 o 
  -5  -7   3       11.27       22.19     12.92 o 
  -4  -7   3       15.61       26.93     12.33 o 
  -3  -7   3        7.53       37.48     12.82 o 
  -2  -7   3       18.99        7.10     14.30 o 
  -1  -7   3       10.42        9.67     14.20 o 
   0  -7   3       14.88        7.00     13.12 o 
   1  -7   3        2.55       15.88     13.02 o 
   2  -7   3        6.73        0.89     12.43 o 
   3  -7   3       18.95       41.33     16.18 o 
   4  -7   3        5.31       13.41     13.91 o 
   5  -7   3        3.40        7.40     14.30 o 
   6  -7   3        4.51        1.68     14.50 o 
 -10  -6   3        1.83       30.18     13.32 o 
  -9  -6   3       81.75       60.84     11.14 o 
  -8  -6   3        4.55       16.88      9.12 o 
  -7  -6   3       17.34       17.20      8.81 o 
  -6  -6   3        5.00        5.35     11.39 o 
  -5  -6   3       46.49       40.05     13.41 o 
  -4  -6   3        4.18       19.33     11.54 o 
  -3  -6   3        4.51       -5.72      8.78 o 
  -2  -6   3       12.84       17.06      8.24 o 
  -1  -6   3       11.69       17.35      8.08 o 
   0  -6   3       21.95       21.90     13.12 o 
   1  -6   3       26.39       16.77     12.53 o 
   2  -6   3       70.43       47.74     13.81 o 
   3  -6   3        2.94       -0.89     11.84 o 
   4  -6   3       32.28       22.39     12.92 o 
   5  -6   3       17.75       14.11     14.40 o 
   6  -6   3        3.62       -1.38     10.75 o 
   7  -6   3       12.92       18.94     13.91 o 
   8  -6   3       17.08       24.86     14.50 o 
 -11  -5   3        1.14        4.04     11.84 o 
 -10  -5   3       75.94       60.53     29.59 o 
  -9  -5   3       13.37       30.37      9.72 o 
  -8  -5   3       20.60       17.82     11.10 o 
  -7  -5   3        3.92       -1.79      6.82 o 
  -6  -5   3       21.15       23.26      7.69 o 
  -5  -5   3       17.24       23.28      7.61 o 
  -4  -5   3       39.95       55.24      8.12 o 
  -3  -5   3       73.91       75.39      7.39 o 
  -2  -5   3       77.02       83.52      9.45 o 
  -1  -5   3      129.55      120.77      9.50 o 
   0  -5   3       38.04       38.82      7.22 o 
   1  -5   3      130.57      119.55     16.57 o 
   2  -5   3       76.56       65.89     13.81 o 
   3  -5   3       70.14       45.27     13.12 o 
   4  -5   3      117.20       79.11     16.67 o 
   5  -5   3        6.76        5.13     10.85 o 
   6  -5   3       26.45       18.94     12.13 o 
   7  -5   3       22.15       23.28     13.81 o 
   8  -5   3       11.97       14.40     13.22 o 
   9  -5   3        0.19        0.99     12.63 o 
  10  -5   3        2.42       -4.14     11.44 o 
 -13  -4   3        0.04       17.56     14.01 o 
 -12  -4   3        6.08        0.59     11.44 o 
 -11  -4   3        8.55        8.69      9.34 o 
 -10  -4   3       24.81       31.95     10.29 o 
  -9  -4   3       34.91       32.81     12.82 o 
  -8  -4   3      177.64      176.54     12.33 o 
  -7  -4   3       72.61       82.90     10.63 o 
  -6  -4   3       42.75       42.90      9.72 o 
  -5  -4   3       21.43       19.63      6.44 o 
  -4  -4   3        7.14       12.05      5.47 o 
  -3  -4   3      130.27      126.16      7.85 o 
  -2  -4   3       79.27       87.25      6.05 o 
  -1  -4   3       46.67       57.15      5.44 o 
   0  -4   3       23.68       21.21      5.05 o 
   1  -4   3        0.29        2.95      4.45 o 
   2  -4   3       63.60       72.73     14.15 o 
   3  -4   3      253.42      238.01     17.66 o 
   4  -4   3       71.38       61.35     13.51 o 
   5  -4   3      121.51       94.59     15.88 o 
   6  -4   3       11.83       -2.76      9.57 o 
   7  -4   3       64.46       48.04     14.50 o 
   8  -4   3       97.64       94.89     18.94 o 
   9  -4   3        1.01        8.88     11.94 o 
  10  -4   3        6.13        0.49     13.41 o 
  11  -4   3        9.82       38.76     16.77 o 
 -13  -3   3       21.56       28.61     16.08 o 
 -12  -3   3        3.97       17.66     14.01 o 
 -11  -3   3       81.60       87.55     13.09 o 
 -10  -3   3      110.22      126.91     13.83 o 
  -9  -3   3        0.29       -2.41      9.91 o 
  -8  -3   3       37.63       30.22      8.44 o 
  -7  -3   3       53.23       49.94     11.84 o 
  -6  -3   3       62.35       68.38      8.61 o 
  -5  -3   3      179.84      181.14      9.40 o 
  -4  -3   3      348.38      334.65     11.37 o 
  -3  -3   3      166.09      177.37      8.34 o 
  -2  -3   3      727.67      741.09     15.36 o 
  -1  -3   3     1596.14     1647.82     18.10 o 
   0  -3   3      507.71      523.77      8.97 o 
   1  -3   3      460.17      459.53     14.25 o 
   2  -3   3      160.59      153.13      7.52 o 
   3  -3   3      149.12      149.78      7.32 o 
   4  -3   3       48.44       58.69      9.72 o 
   5  -3   3       94.76       96.67     14.11 o 
   6  -3   3       10.09        0.49      9.07 o 
   7  -3   3       52.23       46.26     12.43 o 
   8  -3   3       22.08       10.95     10.65 o 
   9  -3   3        3.22        2.17     11.44 o 
  10  -3   3       28.87       34.23     15.39 o 
  11  -3   3       21.99       16.28     14.40 o 
  12  -3   3        1.08       27.52     16.37 o 
 -14  -2   3       23.18       46.06     19.14 o 
 -13  -2   3       36.11       45.08     17.85 o 
 -12  -2   3       76.70       71.41     20.02 o 
 -11  -2   3        1.54        6.62      9.19 o 
 -10  -2   3       42.89       41.53     22.09 o 
  -9  -2   3       99.91      112.93     13.27 o 
  -8  -2   3       26.53       25.59      8.01 o 
  -7  -2   3      420.38      425.58     16.28 o 
  -6  -2   3      432.51      443.00     13.98 o 
  -5  -2   3     1856.54     1832.16     48.28 o 
  -4  -2   3     1147.43     1180.55     19.77 o 
  -3  -2   3      414.54      428.44     10.83 o 
  -2  -2   3      389.60      395.28      8.01 o 
  -1  -2   3      615.48      608.70      8.88 o 
   0  -2   3      232.80      231.11      8.24 o 
   1  -2   3      541.75      551.38     12.09 o 
   2  -2   3     1032.66     1053.65     29.99 o 
   3  -2   3      285.62      288.10      9.70 o 
   4  -2   3      360.44      364.52     11.02 o 
   5  -2   3       50.42       56.68      7.19 o 
   6  -2   3       10.21        0.89      5.66 o 
   7  -2   3      151.57      166.40     15.98 o 
   8  -2   3      143.67      172.81     20.12 o 
   9  -2   3       58.57       80.59     15.98 o 
  10  -2   3       31.06       59.48     15.58 o 
  11  -2   3       15.55       23.87     14.11 o 
  12  -2   3       15.56       20.71     15.19 o 
 -14  -1   3        1.94        7.60     18.35 o 
 -13  -1   3        4.28        3.35     16.18 o 
 -12  -1   3       20.78       14.01     17.85 o 
 -11  -1   3       38.14       47.85     10.98 o 
 -10  -1   3       48.09       40.34      9.67 o 
  -9  -1   3      204.18      193.40     11.70 o 
  -8  -1   3       85.72       88.49     10.03 o 
  -7  -1   3       53.77       69.28      8.73 o 
  -6  -1   3      297.22      305.61     11.55 o 
  -5  -1   3      238.73      235.04      9.62 o 
  -4  -1   3     1437.32     1462.40     21.13 o 
  -3  -1   3     1365.95     1366.49     18.88 o 
  -2  -1   3       85.56       88.61      6.12 o 
  -1  -1   3     4649.19     4633.68     32.71 o 
   0  -1   3      304.14      298.69      8.41 o 
   1  -1   3     1046.22     1049.96     15.66 o 
   2  -1   3     3656.86     3558.10     40.79 o 
   3  -1   3      125.96      131.47      7.25 o 
   4  -1   3     1200.34     1217.46     19.65 o 
   5  -1   3       36.86       48.45      7.04 o 
   6  -1   3      299.35      293.97     11.44 o 
   7  -1   3       44.76       66.43      8.72 o 
   8  -1   3       74.85       79.85     10.39 o 
   9  -1   3        6.52       16.67     11.74 o 
  10  -1   3       15.28       41.13     14.80 o 
  11  -1   3       66.39       70.13     17.06 o 
  12  -1   3        0.03       51.09     16.67 o 
  13  -1   3       10.54       27.32     15.68 o 
 -14   0   3        9.81        7.79     20.42 o 
 -13   0   3        4.25       -7.89     16.47 o 
 -12   0   3        3.82       -0.69     18.05 o 
 -11   0   3       14.49       13.32     18.25 o 
 -10   0   3      157.13      170.96     11.97 o 
  -9   0   3      227.02      202.71     11.74 o 
  -8   0   3       40.25       54.76     10.26 o 
  -7   0   3        9.94        8.29      5.21 o 
  -6   0   3      432.48      429.51     22.39 o 
  -5   0   3       26.99       34.39      5.47 o 
  -4   0   3      364.24      354.08     14.35 o 
  -3   0   3     1223.48     1210.49     17.15 o 
  -2   0   3      469.86      474.66     11.05 o 
  -1   0   3     4037.93     4102.41     76.00 o 
   0   0   3     1765.11     1745.23     19.15 o 
   1   0   3        6.15        5.23      3.15 o 
   2   0   3        2.10       -0.59      6.02 o 
   3   0   3      660.29      644.58     12.78 o 
   4   0   3       95.17      103.73      7.77 o 
   5   0   3     2364.14     2391.14     42.37 o 
   6   0   3      134.63      131.09      9.76 o 
   7   0   3     1278.76     1310.08     24.20 o 
   8   0   3      288.16      276.27     14.75 o 
   9   0   3       36.08       45.56     10.03 o 
  10   0   3       39.98       46.72     10.91 o 
  11   0   3        1.49        5.13     11.74 o 
  12   0   3        0.38       21.50     14.89 o 
  13   0   3        1.17       41.13     16.67 o 
 -14   1   3        1.99        0.10     21.01 o 
 -13   1   3        4.52       20.02     20.71 o 
 -12   1   3       19.68        0.69     17.66 o 
 -11   1   3       37.77       38.86     19.33 o 
 -10   1   3       52.33       65.00     21.01 o 
  -9   1   3      203.24      198.16     22.69 o 
  -8   1   3       83.36       90.72     13.02 o 
  -7   1   3       49.46       61.78      6.69 o 
  -6   1   3      296.39      287.77      9.72 o 
  -5   1   3      238.63      231.59      8.29 o 
  -4   1   3     1421.51     1455.70     21.16 o 
  -3   1   3     1355.31     1338.07     17.89 o 
  -2   1   3       84.41       92.87      6.95 o 
  -1   1   3     4667.35     4610.29     71.81 o 
   0   1   3      316.65      322.94     12.92 o 
   1   1   3     1058.00     1030.08     23.08 o 
   2   1   3     3652.50     3589.09     36.99 o 
   3   1   3      128.35      131.49      6.16 o 
   4   1   3     1212.56     1202.42     19.02 o 
   5   1   3       36.98       43.21      6.82 o 
   6   1   3      295.16      278.22     11.25 o 
   7   1   3       45.34       62.69      8.88 o 
   8   1   3       74.61       86.20     10.49 o 
   9   1   3        6.52        3.74      8.82 o 
  10   1   3       14.46       17.60      9.97 o 
  11   1   3       65.48       70.55     25.35 o 
 -14   2   3       23.10       75.47     32.55 o 
 -13   2   3       36.43       26.53     21.31 o 
 -12   2   3       76.40       65.99     25.35 o 
 -11   2   3        1.61      -23.48     17.26 o 
 -10   2   3       42.13       87.29     22.49 o 
  -9   2   3      103.19      124.28     22.39 o 
  -8   2   3       27.86       40.93     15.68 o 
  -7   2   3      412.38      389.03     21.60 o 
  -6   2   3      428.98      427.82     21.16 o 
  -5   2   3     1855.19     1844.30     21.82 o 
  -4   2   3     1160.01     1175.55     16.56 o 
  -3   2   3      423.83      427.05     22.93 o 
  -2   2   3      395.05      383.81      9.98 o 
  -1   2   3      599.49      609.19     16.67 o 
   0   2   3      234.17      216.84      6.60 o 
   1   2   3      536.55      560.96     17.95 o 
   2   2   3     1041.13     1070.22     26.93 o 
   3   2   3      291.30      283.28      8.42 o 
   4   2   3      370.54      360.08     10.59 o 
   5   2   3       51.56       63.17      7.70 o 
   6   2   3        9.61        0.28      6.20 o 
   7   2   3      150.28      154.02     10.27 o 
   8   2   3      145.30      148.67     11.13 o 
   9   2   3       57.45       80.69     17.06 o 
  10   2   3       30.43       57.31     16.97 o 
  11   2   3       16.31      -10.36     14.40 o 
  12   2   3       15.78       16.37     16.47 o 
 -13   3   3       20.87       36.00     23.38 o 
 -12   3   3        3.69      -24.46     22.29 o 
 -11   3   3       81.29       56.32     24.76 o 
 -10   3   3      113.13       85.52     24.66 o 
  -9   3   3        0.30      -25.55     18.05 o 
  -8   3   3       38.61       29.00     18.84 o 
  -7   3   3       56.19       69.24     18.35 o 
  -6   3   3       63.15       61.06     14.70 o 
  -5   3   3      178.34      192.64     16.18 o 
  -4   3   3      355.13      361.51     20.22 o 
  -3   3   3      171.86      174.83      8.21 o 
  -2   3   3      722.59      710.15     14.83 o 
  -1   3   3     1589.26     1598.53     30.68 o 
   0   3   3      500.96      519.06     11.91 o 
   1   3   3      473.71      448.90     18.15 o 
   2   3   3      161.23      157.50      6.75 o 
   3   3   3      152.63      140.92      7.53 o 
   4   3   3       46.34       53.36      7.37 o 
   5   3   3       92.80      105.44     14.60 o 
   6   3   3        9.36        3.55     10.26 o 
   7   3   3       52.84       65.99     14.99 o 
   8   3   3       21.94       21.70     14.11 o 
   9   3   3        3.37        4.24     13.61 o 
  10   3   3       29.79       25.84     14.30 o 
  11   3   3       22.35       14.01     14.30 o 
  12   3   3        1.09        2.96     15.68 o 
 -13   4   3        0.05      -25.45     24.96 o 
 -12   4   3        6.04      -16.08     23.87 o 
 -11   4   3        8.69       -0.89     23.18 o 
 -10   4   3       24.23       35.21     23.57 o 
  -9   4   3       35.46       21.90     22.09 o 
  -8   4   3      176.41      181.00     25.74 o 
  -7   4   3       74.15       88.38     21.11 o 
  -6   4   3       43.16       57.80     16.18 o 
  -5   4   3       22.63       43.20     15.68 o 
  -4   4   3        4.92       11.15     11.94 o 
  -3   4   3      127.04      140.07     16.67 o 
  -2   4   3       81.55       99.86      8.56 o 
  -1   4   3       44.70       48.92      9.57 o 
   0   4   3       22.73       30.84      6.55 o 
   1   4   3        0.38        7.10      8.48 o 
   2   4   3       63.24       79.50     12.63 o 
   3   4   3      253.85      251.92     16.87 o 
   4   4   3       70.82       72.50     14.30 o 
   5   4   3      121.03      109.29     16.57 o 
   6   4   3       12.36        2.96     12.23 o 
   7   4   3       64.25       71.91     15.29 o 
   8   4   3       99.24       92.23     18.15 o 
   9   4   3        1.02       -7.50     12.72 o 
  10   4   3        5.96       25.84     15.58 o 
  11   4   3        9.86       24.17     16.37 o 
 -11   5   3        1.20      -38.76     25.84 o 
 -10   5   3       74.92       58.99     25.84 o 
  -9   5   3       14.11        4.14     22.19 o 
  -8   5   3       20.24       60.76     23.08 o 
  -7   5   3        3.64        2.17     19.43 o 
  -6   5   3       21.29       33.73     19.92 o 
  -5   5   3       16.57       22.49     17.56 o 
  -4   5   3       38.57       11.15     13.91 o 
  -3   5   3       73.05       96.27     17.66 o 
  -2   5   3       76.87       74.97     17.85 o 
  -1   5   3      132.34      141.27     10.72 o 
   0   5   3       39.00       41.11      8.69 o 
   1   5   3      130.19      122.21     14.89 o 
   2   5   3       77.98      113.24     15.58 o 
   3   5   3       70.78      100.32     16.08 o 
   4   5   3      120.12      133.26     18.25 o 
   5   5   3        7.22       18.25     13.61 o 
   6   5   3       25.53       25.65     14.50 o 
   7   5   3       21.41       16.37     14.11 o 
   8   5   3       11.97       26.63     15.68 o 
   9   5   3        0.19        6.90     15.29 o 
  10   5   3        2.49       19.14     16.08 o 
  -8   6   3        4.25      -18.15     21.70 o 
  -7   6   3       16.60       12.92     21.60 o 
  -6   6   3        5.13        3.95     19.83 o 
  -5   6   3       45.45       59.38     20.52 o 
  -4   6   3        4.54        8.68     17.36 o 
  -3   6   3        4.04       -4.93     16.47 o 
  -2   6   3       13.02       15.29     16.47 o 
  -1   6   3       12.35       18.74     15.39 o 
   1   6   3       25.11       29.20     12.72 o 
   2   6   3       71.42       65.30     15.09 o 
   3   6   3        2.98        8.78     12.72 o 
   4   6   3       33.30       43.89     15.58 o 
   5   6   3       18.79       26.53     15.09 o 
   6   6   3        3.47       12.53     14.60 o 
   7   6   3       13.17       32.35     16.28 o 
   8   6   3       16.76       24.46     16.97 o 
  -5   7   3       11.43       -4.64     19.92 o 
  -4   7   3       16.00        6.41     18.64 o 
  -3   7   3        7.32       -4.34     19.92 o 
  -2   7   3       18.70       55.43     23.28 o 
  -1   7   3       10.01       35.81     20.42 o 
   0   7   3       14.53        0.99     16.47 o 
   3   7   3       18.92       35.41     16.28 o 
   4   7   3        5.05       14.30     14.60 o 
   5   7   3        3.31        0.39     15.29 o 
   6   7   3        4.38       37.09     18.05 o 
  -2   8   3        0.78       -9.27     23.97 o 
  -1   8   3        1.24      -11.44     22.29 o 
   0   8   3        3.69        6.21     21.60 o 
   1   8   3        2.55       39.55     20.81 o 
  -7  -7   4        9.39       19.92     14.60 o 
  -6  -7   4        8.06       17.46     13.71 o 
  -5  -7   4        2.26       10.46     11.84 o 
  -4  -7   4        9.54       11.84     11.54 o 
  -3  -7   4        7.87       20.81     11.84 o 
  -2  -7   4        5.92       13.81     15.88 o 
  -1  -7   4       16.99       16.37     15.09 o 
   0  -7   4        1.95       -9.96     12.53 o 
   1  -7   4        3.33        1.87     13.02 o 
   2  -7   4        4.95        7.60     14.40 o 
   3  -7   4        4.62       12.03     14.01 o 
   4  -7   4        2.49       10.26     13.81 o 
   5  -7   4        3.45       15.19     15.39 o 
 -10  -6   4        7.45       22.40     10.04 o 
  -9  -6   4        4.84       17.29      8.88 o 
  -8  -6   4       32.36       32.75     15.49 o 
  -7  -6   4       13.04       -7.40     10.95 o 
  -6  -6   4       26.21       26.73     12.43 o 
  -5  -6   4       34.88       18.45     12.33 o 
  -4  -6   4       72.42       70.13     14.11 o 
  -3  -6   4        0.68        6.21      9.47 o 
  -2  -6   4       44.23       48.62      9.59 o 
  -1  -6   4       45.02       47.15     15.88 o 
   0  -6   4        3.58        5.52     12.03 o 
   1  -6   4       23.33       10.26     11.54 o 
   2  -6   4        0.71       -2.76     10.75 o 
   3  -6   4        5.24        5.03     12.72 o 
   4  -6   4        2.28       -0.99     12.03 o 
   5  -6   4       21.05       31.96     15.19 o 
   6  -6   4        1.39       14.20     14.50 o 
   7  -6   4       10.28       19.83     14.60 o 
   8  -6   4        0.22        4.34     12.82 o 
 -11  -5   4       32.41       37.07     23.48 o 
 -10  -5   4       12.34       14.58      9.07 o 
  -9  -5   4       31.75       35.21      9.80 o 
  -8  -5   4        3.21       11.75      7.99 o 
  -7  -5   4       19.36       22.13      8.21 o 
  -6  -5   4       72.54       73.78     12.87 o 
  -5  -5   4       54.65       50.32      8.27 o 
  -4  -5   4        0.42        3.16      8.88 o 
  -3  -5   4       33.88       40.83      8.74 o 
  -2  -5   4       31.71       26.98      7.95 o 
  -1  -5   4       18.00       18.67      6.82 o 
   0  -5   4      131.26      142.86     10.90 o 
   1  -5   4       58.37       40.15     14.01 o 
   3  -5   4       51.14       18.74     13.02 o 
   4  -5   4      157.75      121.23     18.45 o 
   5  -5   4       70.01       54.05     14.80 o 
   6  -5   4        0.32        0.00     10.65 o 
   7  -5   4        3.57        7.99     12.53 o 
   8  -5   4       22.49        6.61     13.51 o 
   9  -5   4       10.67       23.77     15.58 o 
 -13  -4   4        2.65       17.56     14.89 o 
 -12  -4   4        0.65        0.70      9.30 o 
 -11  -4   4        8.75       22.43     10.10 o 
 -10  -4   4       49.48       55.13     11.10 o 
  -9  -4   4       29.26       25.45      9.45 o 
  -8  -4   4       12.59        8.38      7.58 o 
  -7  -4   4       49.90       44.65      8.74 o 
  -6  -4   4       27.67       34.30      7.72 o 
  -5  -4   4       54.14       56.82      7.89 o 
  -4  -4   4      417.45      396.09     20.71 o 
  -3  -4   4       47.86       57.53      5.95 o 
  -2  -4   4       54.12       53.78      5.49 o 
  -1  -4   4      205.80      214.36     12.68 o 
   0  -4   4       28.19       46.17      6.90 o 
   1  -4   4      206.99      184.80     15.09 o 
   2  -4   4      100.27      113.91      8.45 o 
   3  -4   4      156.63      142.93     15.39 o 
   4  -4   4       65.70       59.48     14.01 o 
   5  -4   4       36.69       19.53     12.13 o 
   6  -4   4       10.32       -6.02     10.85 o 
   7  -4   4       16.75       14.40     12.63 o 
   8  -4   4       10.66        4.73     12.13 o 
   9  -4   4       11.25       13.71     14.01 o 
  10  -4   4        9.29       23.08     16.47 o 
  11  -4   4        6.57        4.73     14.20 o 
 -13  -3   4        7.31       15.78     14.89 o 
 -12  -3   4        7.77       12.67     10.25 o 
 -11  -3   4      171.52      187.65     14.79 o 
 -10  -3   4      121.93      132.17     19.23 o 
  -9  -3   4       47.03       35.63     17.36 o 
  -8  -3   4      139.49      134.98     12.17 o 
  -7  -3   4       53.51       42.24      8.08 o 
  -6  -3   4        5.23       -0.35      5.37 o 
  -5  -3   4      494.83      480.97     14.31 o 
  -4  -3   4      381.83      391.07     12.13 o 
  -3  -3   4       23.28       32.80      7.15 o 
  -2  -3   4       73.71       72.13      5.10 o 
  -1  -3   4      407.07      407.41     13.24 o 
   0  -3   4      203.96      195.56      9.34 o 
   1  -3   4       76.01       86.31      7.61 o 
   2  -3   4      212.02      200.36      8.98 o 
   3  -3   4       36.19       36.15      6.16 o 
   4  -3   4      150.73      139.24      8.14 o 
   5  -3   4       79.67       86.11     14.01 o 
   6  -3   4        0.94        3.75      9.96 o 
   7  -3   4       53.18       61.06     15.29 o 
   8  -3   4       42.93       40.34     14.99 o 
   9  -3   4        4.27        9.27     13.02 o 
  10  -3   4        6.32       14.80     13.51 o 
  11  -3   4       10.37       18.05     13.91 o 
 -14  -2   4       10.61       10.06     17.36 o 
 -13  -2   4       13.23       14.77     10.43 o 
 -12  -2   4        1.59        1.62      9.30 o 
 -11  -2   4        2.30        3.25      9.18 o 
 -10  -2   4       92.31       92.20     12.29 o 
  -9  -2   4      217.42      202.28     12.79 o 
  -8  -2   4       13.99       11.65      7.02 o 
  -7  -2   4       78.49       93.04     10.01 o 
  -6  -2   4      489.96      479.94     14.68 o 
  -5  -2   4      700.91      690.57     16.49 o 
  -4  -2   4     2848.76     2848.13     36.35 o 
  -3  -2   4      889.92      874.86     15.85 o 
  -2  -2   4      339.20      333.67      7.70 o 
  -1  -2   4     1711.78     1691.01     33.70 o 
   0  -2   4      653.96      644.13     14.22 o 
   1  -2   4     1021.37     1013.73     18.09 o 
   2  -2   4      891.39      901.92     17.26 o 
   3  -2   4      219.22      246.73     12.92 o 
   4  -2   4       38.61       40.49      7.25 o 
   5  -2   4      280.63      280.84     11.29 o 
   6  -2   4        2.34        2.87      6.15 o 
   7  -2   4       43.18       50.40     13.71 o 
   8  -2   4       53.20       38.86     14.01 o 
   9  -2   4       51.92       56.32     14.99 o 
  10  -2   4       88.92       98.44     19.33 o 
  11  -2   4        4.76       13.41     13.81 o 
  12  -2   4        1.25       26.34     15.58 o 
 -14  -1   4        0.38       -1.28     18.05 o 
 -13  -1   4       57.11       49.42     19.23 o 
 -12  -1   4       48.09       52.12     19.04 o 
 -11  -1   4       40.23       41.80     11.29 o 
 -10  -1   4      421.32      412.89     16.34 o 
  -9  -1   4      128.99      125.35     14.30 o 
  -8  -1   4      527.77      525.44     16.52 o 
  -7  -1   4       62.17       70.16      8.50 o 
  -6  -1   4      158.17      162.03      9.67 o 
  -5  -1   4      988.64      941.09     18.51 o 
  -4  -1   4      393.03      382.56     11.29 o 
  -3  -1   4      100.34       87.23      7.40 o 
  -2  -1   4       40.47       46.58     11.00 o 
  -1  -1   4       17.30       30.98      7.56 o 
   0  -1   4      882.49      865.53     15.13 o 
   1  -1   4      931.58      927.18     18.45 o 
   2  -1   4      749.24      748.57     14.86 o 
   3  -1   4      335.48      336.80     10.98 o 
   4  -1   4      859.55      861.22     17.75 o 
   5  -1   4      662.65      650.02     16.14 o 
   6  -1   4       70.62       98.90     10.50 o 
   7  -1   4       35.98       41.32      8.96 o 
   8  -1   4       77.68       72.18     10.25 o 
   9  -1   4        7.75       21.01     12.82 o 
  10  -1   4       53.65       80.09     17.56 o 
  11  -1   4       21.70       37.78     15.19 o 
  12  -1   4        0.63       27.91     14.99 o 
 -14   0   4       21.49       13.91     20.81 o 
 -13   0   4       51.12       68.45     21.90 o 
 -12   0   4        0.01       -1.18     17.56 o 
 -11   0   4        0.36      -24.27     16.87 o 
 -10   0   4        4.09        6.07      7.19 o 
  -9   0   4      268.26      256.12     13.41 o 
  -8   0   4      393.83      405.20     29.05 o 
  -7   0   4      359.12      339.75     12.28 o 
  -6   0   4        0.96        0.68      9.22 o 
  -5   0   4     1234.86     1277.75     20.87 o 
  -4   0   4      295.41      306.35     10.06 o 
  -3   0   4      436.13      445.92     11.17 o 
  -2   0   4     3611.59     3663.82     35.79 o 
  -1   0   4     1680.53     1699.24     26.19 o 
   0   0   4      196.11      203.71      7.12 o 
   1   0   4      534.57      543.53     11.13 o 
   2   0   4     1173.57     1187.54     17.59 o 
   3   0   4       65.36       80.13     11.94 o 
   4   0   4     1247.43     1233.62     20.57 o 
   5   0   4       36.23       45.30      7.04 o 
   6   0   4        4.83       -0.83      9.27 o 
   7   0   4       10.40        5.84      7.20 o 
   8   0   4      369.30      360.81     15.17 o 
   9   0   4       40.75       67.49     11.49 o 
  10   0   4       13.76       18.79     10.00 o 
  11   0   4       15.40        7.40     12.53 o 
  12   0   4       12.34       31.47     14.99 o 
 -14   1   4        0.37      -10.16     20.91 o 
 -13   1   4       57.58       39.65     21.01 o 
 -12   1   4       48.81       15.98     19.53 o 
 -11   1   4       41.42       27.03     21.11 o 
 -10   1   4      413.71      355.29     26.83 o 
  -9   1   4      125.81      176.66     24.17 o 
  -8   1   4      534.22      517.66     14.53 o 
  -7   1   4       64.30       76.68     19.33 o 
  -6   1   4      161.36      164.73      8.56 o 
  -5   1   4      964.68      951.64     20.27 o 
  -4   1   4      382.31      379.57     12.68 o 
  -3   1   4      101.74      110.32      7.35 o 
  -2   1   4       40.23       49.25      5.71 o 
  -1   1   4       20.03       23.38      6.90 o 
   0   1   4      882.76      900.17     22.49 o 
   1   1   4      926.24      903.43     23.38 o 
   2   1   4      755.76      734.12     12.07 o 
   3   1   4      337.34      325.51      9.33 o 
   4   1   4      855.32      865.40     16.34 o 
   5   1   4      670.57      659.09     15.45 o 
   6   1   4       70.25       98.56      9.34 o 
   7   1   4       36.87       36.46      8.52 o 
   8   1   4       80.03      113.35     19.68 o 
   9   1   4        7.74       11.65      9.03 o 
  10   1   4       53.86       57.01     19.53 o 
  11   1   4       21.64       -0.30     15.88 o 
 -14   2   4       10.81       11.54     22.69 o 
 -13   2   4       13.07      -20.52     22.09 o 
 -12   2   4        1.63      -19.14     21.70 o 
 -11   2   4        2.40      -22.59     20.22 o 
 -10   2   4       90.60       94.40     22.59 o 
  -9   2   4      216.73      208.72     24.86 o 
  -8   2   4       14.36       12.82     17.06 o 
  -7   2   4       74.71       99.72     18.64 o 
  -6   2   4      493.92      478.04     11.81 o 
  -5   2   4      688.68      710.25     17.26 o 
  -4   2   4     2869.43     2856.58     32.04 o 
  -3   2   4      886.48      869.45     16.22 o 
  -2   2   4      334.95      336.33     10.59 o 
  -1   2   4     1744.92     1709.89     32.06 o 
   0   2   4      658.11      678.73     20.32 o 
   1   2   4     1039.56     1020.12     26.93 o 
   2   2   4      876.09      891.10     26.04 o 
   3   2   4      216.87      237.55     13.86 o 
   4   2   4       37.45       53.08      7.79 o 
   5   2   4      278.04      288.44     10.46 o 
   6   2   4        2.59       -6.31     10.06 o 
   7   2   4       46.35       35.21     13.81 o 
   8   2   4       53.34       42.02     14.11 o 
   9   2   4       51.46       62.34     17.46 o 
  10   2   4       89.03       81.18     19.33 o 
  11   2   4        4.50       -5.52     15.29 o 
  12   2   4        1.23       -6.31     16.47 o 
 -13   3   4        7.18      -29.89     21.70 o 
 -12   3   4        7.51       20.12     25.05 o 
 -11   3   4      172.36      171.33     30.18 o 
 -10   3   4      117.29      130.79     27.13 o 
  -9   3   4       48.76       35.71     19.73 o 
  -8   3   4      136.90      202.01     25.55 o 
  -7   3   4       55.71       54.15     18.74 o 
  -6   3   4        5.70       11.74     13.41 o 
  -5   3   4      502.61      486.88     24.46 o 
  -4   3   4      383.11      371.67     11.11 o 
  -3   3   4       22.08       19.39      6.25 o 
  -2   3   4       72.26       79.53      8.37 o 
  -1   3   4      411.72      425.53     17.26 o 
   0   3   4      209.80      207.93     13.91 o 
   1   3   4       69.61       81.87     12.23 o 
   2   3   4      217.51      199.64     14.89 o 
   3   3   4       36.15       46.46     11.94 o 
   4   3   4      153.27      155.55     14.30 o 
   5   3   4       82.33       98.15     15.98 o 
   6   3   4        0.92       -5.33     11.15 o 
   7   3   4       52.48       77.43     16.77 o 
   8   3   4       43.06       68.55     15.68 o 
   9   3   4        4.12        4.04     14.20 o 
  10   3   4        6.52        0.20     14.60 o 
  11   3   4       10.37        8.98     16.57 o 
 -13   4   4        2.48      -21.50     27.13 o 
 -12   4   4        0.72        1.38     26.44 o 
 -11   4   4        8.81       -5.92     24.27 o 
 -10   4   4       49.23       14.70     24.56 o 
  -9   4   4       28.25       41.13     22.69 o 
  -8   4   4       13.00        4.44     20.81 o 
  -7   4   4       51.93       69.54     21.11 o 
  -6   4   4       26.99       36.30     18.74 o 
  -5   4   4       52.87       53.96     17.66 o 
  -3   4   4       45.82       35.56     12.03 o 
  -2   4   4       52.77       44.61      8.19 o 
  -1   4   4      203.91      218.78     14.50 o 
   0   4   4       28.97       47.85      9.77 o 
   1   4   4      211.09      206.84     15.39 o 
   2   4   4      102.30      133.46     15.78 o 
   3   4   4      156.02      174.49     16.18 o 
   4   4   4       67.19       87.10     15.88 o 
   5   4   4       36.17       28.80     14.40 o 
   6   4   4       10.98       10.46     13.71 o 
   7   4   4       16.26       26.04     14.89 o 
   8   4   4       10.88        1.48     12.53 o 
   9   4   4       11.21       34.52     16.67 o 
  10   4   4        9.28        6.41     15.78 o 
  11   4   4        6.89       23.48     18.15 o 
 -11   5   4       32.11        6.90     26.93 o 
 -10   5   4       13.20      -27.52     24.36 o 
  -9   5   4       31.97       29.69     24.36 o 
  -8   5   4        3.57       -3.65     21.90 o 
  -7   5   4       17.80       17.06     21.01 o 
  -6   5   4       71.27       48.63     21.50 o 
  -5   5   4       54.49       34.72     19.53 o 
  -4   5   4        0.55        0.20     15.98 o 
  -3   5   4       34.66       57.01     15.68 o 
  -2   5   4       32.61       53.76     15.78 o 
  -1   5   4       18.62        8.13      8.24 o 
   0   5   4      133.15      139.97     16.57 o 
   1   5   4       57.29       49.71     14.11 o 
   2   5   4      341.68      310.32     20.42 o 
   3   5   4       50.44       65.79     15.49 o 
   4   5   4      155.77      149.04     20.12 o 
   5   5   4       71.47       69.44     16.87 o 
   6   5   4        0.33       -5.72     13.32 o 
   7   5   4        3.96       14.01     15.09 o 
   8   5   4       23.03       13.41     15.49 o 
   9   5   4       10.87        5.52     15.98 o 
 -10   6   4        7.59      -21.11     26.83 o 
  -9   6   4        4.63      -17.75     23.67 o 
  -8   6   4       32.94       22.19     24.36 o 
  -7   6   4       13.05       -0.79     21.21 o 
  -6   6   4       26.22       28.80     21.40 o 
  -5   6   4       36.17       20.71     20.42 o 
  -4   6   4       71.80       61.25     20.81 o 
  -3   6   4        0.70       -3.35     15.29 o 
  -2   6   4       44.88       35.51     19.14 o 
  -1   6   4       45.12       40.74     18.15 o 
   1   6   4       24.01       23.57     14.50 o 
   2   6   4        0.71       10.65     14.30 o 
   3   6   4        5.40        7.99     13.81 o 
   4   6   4        2.20       -3.65     13.32 o 
   5   6   4       21.00       26.34     16.18 o 
   6   6   4        1.26       -0.69     15.78 o 
   7   6   4        9.99       16.87     17.56 o 
   8   6   4        0.26       12.03     16.97 o 
  -7   7   4        9.53        5.62     24.17 o 
  -6   7   4        7.82      -18.84     21.01 o 
  -5   7   4        2.23       23.67     22.69 o 
  -4   7   4        9.62       14.01     18.15 o 
  -3   7   4        8.08       -5.23     18.74 o 
  -2   7   4        5.93       -0.69     18.05 o 
  -1   7   4       17.69        3.35     17.06 o 
   0   7   4        1.88        4.44     16.77 o 
   3   7   4        4.44        6.71     14.89 o 
   4   7   4        2.68       21.21     16.47 o 
   5   7   4        3.51       10.06     16.97 o 
  -7  -7   5        6.95       17.06     14.40 o 
  -6  -7   5        5.79       14.11     13.02 o 
  -5  -7   5        4.28        1.68     10.85 o 
  -4  -7   5        3.54       -3.55     10.36 o 
  -2  -7   5        0.78       18.74     16.97 o 
  -1  -7   5       10.94       -4.14     14.50 o 
   0  -7   5        2.17        9.96     15.49 o 
   1  -7   5        0.14        1.28     13.02 o 
   2  -7   5        4.68        8.09     15.19 o 
   3  -7   5        7.34       18.45     15.78 o 
   4  -7   5       16.96        3.16     14.40 o 
  -9  -6   5        9.02        7.20     13.81 o 
  -8  -6   5        4.78       11.44     13.32 o 
  -7  -6   5       19.24       24.07     14.11 o 
  -6  -6   5       16.25       15.78     12.23 o 
  -5  -6   5        5.85        7.89     10.65 o 
  -4  -6   5       17.32       15.98     11.05 o 
  -3  -6   5        0.95       -7.05      7.37 o 
  -2  -6   5       32.16       16.44     18.59 o 
  -1  -6   5       46.41       43.01     15.09 o 
   0  -6   5        5.31       11.64     14.01 o 
   1  -6   5      104.23       82.07     18.05 o 
   2  -6   5       25.55       21.50     13.61 o 
   3  -6   5        3.46        5.82     13.22 o 
   4  -6   5       14.58        3.75     12.82 o 
   5  -6   5        8.64       23.08     15.78 o 
   6  -6   5       39.34       35.21     16.08 o 
   7  -6   5        1.54       25.25     16.67 o 
 -11  -5   5       10.89       26.84     10.14 o 
 -10  -5   5       10.09       13.46      8.75 o 
  -9  -5   5        7.55       11.02      7.63 o 
  -8  -5   5        4.01       -1.12      6.78 o 
  -7  -5   5       25.74       37.24     10.50 o 
  -6  -5   5        5.48       -1.87     10.75 o 
  -5  -5   5       34.03       41.33     12.82 o 
  -4  -5   5       90.40       99.53     14.50 o 
  -3  -5   5        4.40       -6.37      6.61 o 
  -2  -5   5       80.12       68.36     10.06 o 
  -1  -5   5        5.77       -4.84      8.24 o 
   0  -5   5       32.97       58.57      8.95 o 
   1  -5   5       30.02       25.05     13.02 o 
   2  -5   5       53.47       56.52     15.58 o 
   3  -5   5       19.67        6.90     11.54 o 
   4  -5   5       17.47       16.47     14.01 o 
   5  -5   5       32.95       34.62     15.49 o 
   6  -5   5        1.70       -7.79     10.85 o 
   7  -5   5       51.03       21.70     15.49 o 
   8  -5   5        1.31       19.53     14.70 o 
   9  -5   5       11.17       23.38     16.87 o 
 -12  -4   5        5.04        5.17      8.72 o 
 -11  -4   5       14.19       13.20      9.14 o 
 -10  -4   5       28.80       40.66     10.67 o 
  -9  -4   5      107.40      108.31     12.61 o 
  -8  -4   5       36.21       38.80     18.74 o 
  -7  -4   5       37.03       32.26      8.22 o 
  -6  -4   5        1.99        2.69      6.29 o 
  -5  -4   5      193.20      193.95     10.40 o 
  -4  -4   5       65.84       84.23     12.63 o 
  -3  -4   5      139.54      143.75     10.00 o 
  -2  -4   5      146.52      148.37      9.72 o 
  -1  -4   5      215.56      215.09     11.11 o 
   0  -4   5      207.05      195.34     10.50 o 
   1  -4   5      162.85      166.29      9.59 o 
   2  -4   5      239.12      220.65     13.32 o 
   3  -4   5        6.25       15.98     11.74 o 
   4  -4   5       33.44       43.89     14.30 o 
   5  -4   5       90.79       91.14     17.75 o 
   6  -4   5       26.39       10.95     13.51 o 
   7  -4   5        6.79        6.12     13.22 o 
   8  -4   5       12.91        4.14     12.53 o 
   9  -4   5        2.74       15.88     15.49 o 
  10  -4   5        7.97       22.19     16.97 o 
 -13  -3   5       26.96       34.45     11.66 o 
 -12  -3   5        0.43        3.70      9.30 o 
 -11  -3   5       22.64       22.07     10.40 o 
 -10  -3   5      186.45      178.26     13.23 o 
  -9  -3   5       70.88       81.98     11.53 o 
  -8  -3   5      219.01      203.13     12.34 o 
  -7  -3   5      190.99      176.58     11.33 o 
  -6  -3   5      115.13      122.22      9.88 o 
  -5  -3   5       58.24       66.90      8.15 o 
  -4  -3   5      141.52      151.55      9.12 o 
  -3  -3   5      209.89      213.25      8.77 o 
  -2  -3   5       75.71       95.22      5.32 o 
  -1  -3   5      195.58      205.51     10.17 o 
   0  -3   5      506.15      520.04     20.22 o 
   1  -3   5       33.96       28.04      7.50 o 
   2  -3   5      357.44      355.43     12.38 o 
   3  -3   5        3.13       -7.54      6.66 o 
   4  -3   5        6.14        7.20      5.81 o 
   5  -3   5       51.13       44.98     13.51 o 
   6  -3   5       38.34       28.90     13.41 o 
   7  -3   5       93.61      102.88     17.75 o 
   8  -3   5       17.57       18.35     13.51 o 
   9  -3   5        8.46        5.43     12.92 o 
  10  -3   5       21.98       38.37     16.77 o 
  11  -3   5        5.38        2.66     14.70 o 
 -14  -2   5        8.92       12.19     12.08 o 
 -13  -2   5       14.02       25.47     11.49 o 
 -12  -2   5        4.40       -8.02     13.07 o 
 -11  -2   5       97.79      100.68     13.31 o 
 -10  -2   5       61.38       72.29     11.82 o 
  -9  -2   5       27.81       23.71      9.30 o 
  -8  -2   5      152.31      172.00     13.32 o 
  -7  -2   5        4.08        4.10      6.87 o 
  -6  -2   5      183.85      177.67     10.36 o 
  -5  -2   5      225.63      223.90     10.29 o 
  -4  -2   5      373.34      373.25     11.60 o 
  -3  -2   5       61.43       55.39      6.62 o 
  -2  -2   5      188.01      184.11      7.40 o 
  -1  -2   5      267.47      274.92      6.33 o 
   0  -2   5      237.20      239.02     12.23 o 
   1  -2   5      451.30      425.69     12.73 o 
   2  -2   5      477.57      483.62     13.85 o 
   3  -2   5        4.78        6.02      5.57 o 
   4  -2   5      314.25      309.52     11.99 o 
   5  -2   5      109.30      115.97     10.39 o 
   6  -2   5       19.00       17.17      8.09 o 
   7  -2   5        2.41       12.23     12.13 o 
   8  -2   5      108.43      108.60     18.64 o 
   9  -2   5       32.10       43.01     14.80 o 
  10  -2   5       32.38       30.38     15.39 o 
  11  -2   5       15.50       11.94     14.01 o 
 -14  -1   5       18.31       18.74     17.75 o 
 -13  -1   5        3.79       -4.64     18.25 o 
 -12  -1   5       60.60       56.76     11.84 o 
 -11  -1   5       53.05       46.23     15.34 o 
 -10  -1   5       43.64       36.50      9.72 o 
  -9  -1   5       94.78      107.22     16.23 o 
  -8  -1   5      196.86      201.82     11.77 o 
  -7  -1   5      168.88      184.04     10.90 o 
  -6  -1   5      221.62      222.95     11.21 o 
  -5  -1   5     1255.67     1277.55     22.20 o 
  -4  -1   5     1056.07     1086.21     19.43 o 
  -3  -1   5       66.51       82.53      8.83 o 
  -2  -1   5      222.21      218.81      8.44 o 
  -1  -1   5      810.14      834.42     11.63 o 
   0  -1   5      609.39      608.39      9.43 o 
   1  -1   5       19.64       20.84      5.50 o 
   2  -1   5      490.00      497.46     13.35 o 
   3  -1   5      258.97      241.52     10.36 o 
   4  -1   5      259.82      256.44     11.17 o 
   5  -1   5       79.90       98.75     17.95 o 
   6  -1   5      159.82      152.34     10.37 o 
   7  -1   5       66.15       64.97     10.24 o 
   8  -1   5       98.75      109.03     12.57 o 
   9  -1   5       99.65      112.35     18.25 o 
  10  -1   5        1.66        8.68     12.43 o 
  11  -1   5       12.97       40.24     15.39 o 
  12  -1   5        5.73       27.82     14.99 o 
 -14   0   5        2.66       -5.72     18.54 o 
 -13   0   5       32.81       12.13     19.92 o 
 -12   0   5        0.31        5.03     19.53 o 
 -11   0   5       81.48       85.03     22.69 o 
 -10   0   5        1.33       -3.91     11.24 o 
  -9   0   5       10.84        4.64      9.07 o 
  -8   0   5      223.92      225.84     12.23 o 
  -7   0   5       10.15       11.34      6.18 o 
  -6   0   5        8.34       13.16      6.07 o 
  -5   0   5      397.47      409.00     12.79 o 
  -4   0   5     2911.30     2970.56     77.83 o 
  -3   0   5        1.13        3.88      5.28 o 
  -2   0   5     3404.99     3472.79     36.28 o 
  -1   0   5      972.01      940.29     38.07 o 
   0   0   5       36.73       68.31      9.22 o 
   1   0   5     3888.68     3838.66     59.63 o 
   2   0   5       17.08       26.06      5.53 o 
   3   0   5      173.20      171.41      8.45 o 
   4   0   5        0.30        6.75      5.27 o 
   5   0   5        0.74        3.59      5.75 o 
   6   0   5      127.51      131.86      9.94 o 
   7   0   5       62.10       68.65     10.34 o 
   8   0   5      263.72      247.58     13.75 o 
   9   0   5      124.93      142.77     16.42 o 
  10   0   5       16.34       35.68     20.32 o 
 -14   1   5       18.56       -9.47     22.29 o 
 -13   1   5        3.72       -9.96     21.01 o 
 -12   1   5       60.76       63.82     23.18 o 
 -11   1   5       52.64       65.10     23.87 o 
 -10   1   5       45.83       39.36     19.14 o 
  -9   1   5       95.29      105.74     22.29 o 
  -8   1   5      199.67      204.84     10.52 o 
  -7   1   5      166.83      187.42     10.25 o 
  -6   1   5      222.83      231.69     10.05 o 
  -5   1   5     1249.19     1311.80     21.61 o 
  -4   1   5     1056.56     1078.96     19.25 o 
  -3   1   5       68.66       67.00      7.56 o 
  -2   1   5      225.93      216.64      9.10 o 
  -1   1   5      800.71      821.56     22.79 o 
   0   1   5      613.22      580.39     20.22 o 
   1   1   5       19.02       28.05      4.00 o 
   2   1   5      482.25      490.26     10.56 o 
   3   1   5      259.32      245.29      8.63 o 
   4   1   5      262.94      271.42      9.73 o 
   5   1   5       81.44       95.47      7.80 o 
   6   1   5      157.28      150.20     11.54 o 
   7   1   5       60.79       70.77     12.87 o 
   8   1   5       95.92       98.54     19.04 o 
   9   1   5       98.31       94.69     19.83 o 
  10   1   5        1.50       -3.95     15.49 o 
  11   1   5       13.20       -4.64     17.85 o 
 -14   2   5        8.89      -18.35     24.56 o 
 -13   2   5       14.15       18.64     22.79 o 
 -12   2   5        4.34        7.00     23.57 o 
 -11   2   5       98.47      112.35     27.22 o 
 -10   2   5       63.41       43.89     20.62 o 
  -9   2   5       27.83       33.04     18.45 o 
  -8   2   5      149.00      166.40     23.67 o 
  -7   2   5        3.72       15.58     15.19 o 
  -6   2   5      187.13      192.45      8.93 o 
  -5   2   5      229.50      230.48     11.84 o 
  -4   2   5      363.38      369.31     11.97 o 
  -3   2   5       59.76       57.43      7.37 o 
  -2   2   5      185.87      180.58      9.73 o 
  -1   2   5      274.95      294.04     15.68 o 
   0   2   5      242.40      259.62     15.58 o 
   1   2   5      435.19      442.89     19.23 o 
   2   2   5      494.36      498.12     21.70 o 
   3   2   5        5.40        4.04      9.07 o 
   4   2   5      309.79      266.03     18.54 o 
   5   2   5      109.34      121.62     16.18 o 
   6   2   5       18.14       16.57     13.51 o 
   7   2   5        2.42       -1.28     13.41 o 
   8   2   5      108.83      117.38     20.62 o 
   9   2   5       33.16       33.34     17.26 o 
  10   2   5       32.21       18.05     17.46 o 
  11   2   5       15.26       -1.18     18.64 o 
 -13   3   5       26.92      -18.15     23.38 o 
 -12   3   5        0.37      -22.00     24.46 o 
 -11   3   5       22.24       22.79     25.05 o 
 -10   3   5      188.78      223.32     31.56 o 
  -9   3   5       72.15       79.70     21.90 o 
  -8   3   5      219.59      208.82     26.63 o 
  -7   3   5      197.22      186.62     19.83 o 
  -6   3   5      114.61      166.01     22.09 o 
  -5   3   5       53.71       50.21     15.09 o 
  -4   3   5      142.56      137.60      9.81 o 
  -3   3   5      208.23      211.14     10.63 o 
  -2   3   5       74.20       84.06      9.25 o 
  -1   3   5      192.02      216.61     14.50 o 
   0   3   5      499.41      519.43     21.21 o 
   1   3   5       33.24       36.69     11.54 o 
   2   3   5      350.84      348.39     19.73 o 
   3   3   5        3.00        0.39      9.86 o 
   4   3   5        6.00        4.93     10.36 o 
   5   3   5       51.77       49.91     15.39 o 
   6   3   5       36.92       40.54     15.49 o 
   7   3   5       96.24       88.97     18.54 o 
   8   3   5       16.69       21.50     15.68 o 
   9   3   5        8.31      -20.71     13.81 o 
  10   3   5       22.42        3.65     17.06 o 
  11   3   5        5.32        6.12     17.66 o 
 -12   4   5        5.16      -12.63     23.97 o 
 -11   4   5       14.88       17.56     23.77 o 
 -10   4   5       29.32        5.92     22.19 o 
  -9   4   5      107.71      103.57     27.03 o 
  -8   4   5       37.13       57.21     21.50 o 
  -7   4   5       36.34       34.23     18.74 o 
  -6   4   5        2.19       17.06     16.77 o 
  -5   4   5      193.65      195.01     21.01 o 
  -4   4   5       66.84       64.21     17.95 o 
  -3   4   5      143.90      155.76     27.96 o 
  -2   4   5      144.66      143.00     10.44 o 
  -1   4   5      211.94      191.75     15.49 o 
   0   4   5      205.31      183.27     16.08 o 
   1   4   5      152.36      163.64     15.78 o 
   2   4   5      238.15      225.98     18.25 o 
   3   4   5        5.79        9.17     12.53 o 
   4   4   5       32.18       32.75     14.80 o 
   5   4   5       90.91       90.75     16.67 o 
   6   4   5       26.92       13.61     13.51 o 
   7   4   5        6.92        6.41     13.12 o 
   8   4   5       12.63       12.23     15.29 o 
   9   4   5        2.61        5.13     15.09 o 
  10   4   5        7.52       -5.23     16.37 o 
 -11   5   5       11.10      -27.82     27.62 o 
 -10   5   5       10.12        1.28     22.98 o 
  -9   5   5        7.11       -9.67     23.67 o 
  -8   5   5        3.57       26.73     23.67 o 
  -7   5   5       27.00       17.46     22.19 o 
  -6   5   5        5.18      -20.32     19.23 o 
  -5   5   5       36.23       72.60     21.90 o 
  -3   5   5        4.30      -10.06     13.32 o 
  -2   5   5       81.85       81.57     18.05 o 
  -1   5   5        5.35       -3.38      8.12 o 
   0   5   5       34.42       34.82     14.40 o 
   1   5   5       31.30       26.53     13.51 o 
   2   5   5       53.69       81.38     17.26 o 
   3   5   5       21.08       12.72     14.80 o 
   4   5   5       17.27        9.37     14.20 o 
   5   5   5       31.91       30.18     16.18 o 
   6   5   5        1.78        6.31     15.19 o 
   7   5   5       50.23       39.75     18.15 o 
   8   5   5        1.43        6.51     16.37 o 
   9   5   5       10.92        7.69     16.87 o 
  -9   6   5        9.05      -20.81     25.65 o 
  -8   6   5        4.84       -6.12     23.77 o 
  -7   6   5       19.27       46.46     24.86 o 
  -6   6   5       16.71        2.96     21.21 o 
  -5   6   5        5.46        0.10     20.71 o 
  -3   6   5        0.89       -6.31     16.57 o 
  -2   6   5       30.70       14.01     16.37 o 
  -1   6   5       47.12       53.36     19.23 o 
   1   6   5      107.97      104.46     19.43 o 
   2   6   5       25.66       26.34     15.68 o 
   3   6   5        3.68      -16.28     13.22 o 
   4   6   5       14.47       19.04     15.58 o 
   5   6   5        8.32        7.30     16.08 o 
   6   6   5       39.74       70.82     20.12 o 
   7   6   5        1.52      -14.70     15.88 o 
  -7   7   5        7.07       16.08     25.74 o 
  -6   7   5        5.91       31.27     25.25 o 
  -5   7   5        4.43       24.56     22.09 o 
  -4   7   5        3.54       -0.59     20.32 o 
  -3   7   5        1.89       -4.64     18.74 o 
  -2   7   5        0.77       24.86     19.92 o 
  -1   7   5       10.90       23.67     19.23 o 
   0   7   5        2.19       15.58     16.77 o 
   3   7   5        7.12       -1.87     15.88 o 
   4   7   5       16.91       35.31     18.15 o 
  -6  -7   6       14.87        9.67     12.53 o 
  -5  -7   6       18.74       27.32     13.22 o 
  -4  -7   6        3.68       13.12     11.94 o 
  -2  -7   6        2.23       -6.51     13.81 o 
  -1  -7   6        7.58       -1.28     14.20 o 
   0  -7   6       12.12        6.21     15.49 o 
   1  -7   6        7.24        3.75     15.19 o 
   2  -7   6        7.09       24.96     17.06 o 
   3  -7   6        4.69        4.04     15.39 o 
  -9  -6   6        3.96       19.63     14.80 o 
  -8  -6   6       14.78       11.54     13.22 o 
  -7  -6   6        2.47        9.86     12.82 o 
  -6  -6   6        4.92       10.55     12.03 o 
  -5  -6   6        1.11       20.81     12.43 o 
  -4  -6   6       84.26       89.86     16.18 o 
  -3  -6   6       42.42       40.12     29.20 o 
  -2  -6   6       14.88       12.45     18.15 o 
  -1  -6   6        2.49      -16.18     12.43 o 
   0  -6   6       27.06        9.96     13.51 o 
   1  -6   6       89.26       73.39     18.35 o 
   2  -6   6        1.71       -0.69     12.33 o 
   3  -6   6        2.45      -10.85     11.05 o 
   4  -6   6        7.51        0.00     14.20 o 
   5  -6   6        7.05        7.89     13.81 o 
   6  -6   6       18.59        9.37     15.19 o 
 -11  -5   6       14.50       19.03     15.39 o 
 -10  -5   6        9.66       28.69      9.45 o 
  -9  -5   6       20.28        8.29     12.82 o 
  -8  -5   6       19.04       12.33     12.43 o 
  -7  -5   6       11.76       17.75     12.53 o 
  -6  -5   6        1.45      -10.85     10.16 o 
  -5  -5   6       71.02       63.42     14.50 o 
  -4  -5   6       23.01       30.68     11.44 o 
  -3  -5   6       10.94        6.90      8.01 o 
  -2  -5   6       16.38       18.24      8.53 o 
  -1  -5   6       90.68       82.89     14.45 o 
   0  -5   6       79.04       72.32      9.71 o 
   1  -5   6      104.92       97.55     17.16 o 
   2  -5   6       50.79       36.00     13.41 o 
   3  -5   6       37.03       21.70     13.51 o 
   4  -5   6       66.79       39.26     15.49 o 
   5  -5   6        1.34       -4.64     12.92 o 
   6  -5   6       13.84       23.97     17.06 o 
   7  -5   6        0.78        1.97     15.09 o 
   8  -5   6        7.60        9.17     15.39 o 
 -12  -4   6        9.69       27.14     18.30 o 
 -11  -4   6       16.89       30.02     15.39 o 
 -10  -4   6       43.48       57.44     19.19 o 
  -9  -4   6        6.87       14.95      8.53 o 
  -8  -4   6        5.90       17.49      8.84 o 
  -7  -4   6       22.77       28.43      8.52 o 
  -6  -4   6        6.75       18.07      7.11 o 
  -5  -4   6      106.03       88.38     14.99 o 
  -4  -4   6       16.82       12.72     10.26 o 
  -3  -4   6       26.44       32.49      8.35 o 
  -2  -4   6       61.73       63.33      9.34 o 
  -1  -4   6      284.38      291.57     22.49 o 
   0  -4   6      138.18      149.56     10.67 o 
   1  -4   6      199.84      222.57     33.14 o 
   2  -4   6       58.76       73.23     14.40 o 
   3  -4   6       72.98       51.29     14.20 o 
   4  -4   6       89.68       66.58     16.87 o 
   5  -4   6       13.45       18.64     14.40 o 
   6  -4   6      115.83       91.63     18.25 o 
   7  -4   6        0.62      -11.64     12.92 o 
   8  -4   6        7.33       11.24     14.89 o 
   9  -4   6        2.72       12.72     16.18 o 
 -13  -3   6       23.76       21.88     10.85 o 
 -12  -3   6        7.66        3.89     12.28 o 
 -11  -3   6       47.87       91.53     13.55 o 
 -10  -3   6       72.20       61.57     11.27 o 
  -9  -3   6       52.66       56.34     11.15 o 
  -8  -3   6       40.27       49.52     10.25 o 
  -7  -3   6       27.57        7.74      7.52 o 
  -6  -3   6       84.90      103.40      9.97 o 
  -5  -3   6      312.93      326.84     12.28 o 
  -4  -3   6      166.21      163.73      8.88 o 
  -3  -3   6      159.15      160.78     13.41 o 
  -2  -3   6       66.75      110.57      9.84 o 
  -1  -3   6       13.17        8.78      6.22 o 
   0  -3   6       26.91       23.44      6.56 o 
   1  -3   6      225.57      216.75     10.66 o 
   2  -3   6       13.23       13.84      6.30 o 
   3  -3   6       33.76       36.34      7.51 o 
   4  -3   6       43.28       59.80      9.14 o 
   5  -3   6       25.37       16.37     11.44 o 
   6  -3   6       78.34       84.83     16.87 o 
   7  -3   6        3.36        4.83     13.41 o 
   8  -3   6       46.40       35.90     16.18 o 
   9  -3   6        4.11        2.66     14.30 o 
  10  -3   6       18.80       33.93     17.16 o 
 -14  -2   6        5.96        4.14     10.59 o 
 -13  -2   6       14.12       15.65     12.08 o 
 -12  -2   6       50.36       56.79     12.31 o 
 -11  -2   6       12.47       -0.74      8.68 o 
 -10  -2   6        6.03       -7.17      7.92 o 
  -9  -2   6        2.24       -4.28      7.59 o 
  -8  -2   6      417.25      392.79     22.93 o 
  -7  -2   6      660.77      657.81     18.83 o 
  -6  -2   6       54.87       73.54      9.14 o 
  -5  -2   6      213.24      208.73     10.54 o 
  -4  -2   6        4.56       -1.14      5.82 o 
  -3  -2   6       23.07       18.96      5.85 o 
  -2  -2   6      155.25      157.46      6.26 o 
  -1  -2   6       88.89       83.66      8.83 o 
   0  -2   6      933.94      947.44     19.63 o 
   1  -2   6      636.49      653.51     16.67 o 
   2  -2   6       17.00       20.42      6.42 o 
   3  -2   6      147.07      156.17      9.91 o 
   4  -2   6       21.36       38.87     12.72 o 
   5  -2   6      244.95      234.36     12.62 o 
   6  -2   6      109.20      104.71     11.86 o 
   7  -2   6      152.65      177.15     20.71 o 
   8  -2   6       16.22       18.05     14.11 o 
   9  -2   6       52.57       70.23     16.67 o 
  10  -2   6       17.00       37.88     16.67 o 
  11  -2   6        0.24       16.28     15.29 o 
 -14  -1   6        2.95      -12.72     19.63 o 
 -13  -1   6       13.14       10.36     17.56 o 
 -12  -1   6       19.55       14.96     21.36 o 
 -11  -1   6       14.74       11.81      9.88 o 
 -10  -1   6        0.90       -5.58      9.72 o 
  -9  -1   6       18.43       29.37      9.08 o 
  -8  -1   6        5.51        5.33      7.40 o 
  -7  -1   6      221.00      226.68     11.89 o 
  -6  -1   6      170.12      175.90     10.70 o 
  -5  -1   6      192.95      201.59     10.64 o 
  -4  -1   6      527.29      528.26     24.56 o 
  -3  -1   6      210.96      211.13      9.60 o 
  -2  -1   6      260.23      263.42      9.67 o 
  -1  -1   6      118.82      117.07      6.12 o 
   0  -1   6      154.73      156.99      6.17 o 
   1  -1   6      837.61      849.29     26.34 o 
   2  -1   6       52.10       54.92      7.58 o 
   3  -1   6      114.32      123.92     14.20 o 
   4  -1   6       48.76       63.92      8.93 o 
   5  -1   6       97.45      109.79     11.00 o 
   6  -1   6      174.96      196.87     13.02 o 
   7  -1   6      413.54      421.17     17.34 o 
   8  -1   6       88.77       97.83     16.97 o 
   9  -1   6       15.01       33.04     14.11 o 
  10  -1   6        2.00       34.33     14.30 o 
  11  -1   6        2.61       27.22     14.60 o 
 -14   0   6        0.36      -15.49     20.22 o 
 -13   0   6        1.25        8.58     21.40 o 
 -12   0   6        0.06      -28.11     18.74 o 
 -11   0   6       94.30      106.56     12.43 o 
 -10   0   6       22.09       27.44      8.98 o 
  -9   0   6        0.07      -11.94     11.00 o 
  -8   0   6        5.43       11.46      6.96 o 
  -7   0   6       20.78       24.38      7.53 o 
  -6   0   6       31.41       25.69      7.28 o 
  -5   0   6       59.55       64.93      9.32 o 
  -4   0   6      402.62      414.22     23.38 o 
  -3   0   6      384.15      397.19     12.44 o 
  -2   0   6      103.88      119.29     10.21 o 
  -1   0   6      131.75      134.25      7.65 o 
   0   0   6      699.35      702.39     14.99 o 
   1   0   6       11.57        8.06      4.90 o 
   2   0   6      538.70      551.56     13.90 o 
   3   0   6      320.87      316.50     15.73 o 
   4   0   6      197.49      198.74     10.21 o 
   5   0   6      105.79      108.67     10.11 o 
   6   0   6       90.44      104.42     20.37 o 
   7   0   6      234.07      219.37     13.44 o 
   8   0   6        3.04        0.52      8.50 o 
   9   0   6        4.22        5.13     16.87 o 
 -14   1   6        2.84       -0.49     21.60 o 
 -13   1   6       12.98        2.96     22.88 o 
 -12   1   6       19.82       19.33     23.48 o 
 -11   1   6       14.65       11.94     19.73 o 
 -10   1   6        0.84        2.66     20.02 o 
  -9   1   6       18.52       16.28      7.60 o 
  -8   1   6        6.09        9.63      6.56 o 
  -7   1   6      216.27      209.05     10.67 o 
  -6   1   6      169.81      169.82      9.64 o 
  -5   1   6      206.72      183.89      9.67 o 
  -4   1   6      541.83      510.40     14.27 o 
  -3   1   6      200.78      203.96     10.34 o 
  -2   1   6      264.69      244.62     10.31 o 
  -1   1   6      123.27      127.84     14.50 o 
   0   1   6      161.40      155.45     14.89 o 
   1   1   6      836.33      831.73     14.22 o 
   2   1   6       51.53       56.76      5.33 o 
   3   1   6      112.68      113.00      6.96 o 
   4   1   6       50.69       68.74      7.37 o 
   5   1   6       97.69      117.87     18.05 o 
   6   1   6      179.66      197.67     22.09 o 
   7   1   6      409.01      420.10     26.44 o 
   8   1   6       88.17       65.10     17.56 o 
   9   1   6       15.65       33.24     18.45 o 
  10   1   6        2.16      -19.43     16.47 o 
  11   1   6        2.64      -22.79     18.84 o 
 -14   2   6        5.84       -5.03     26.34 o 
 -13   2   6       14.05       -5.13     24.96 o 
 -12   2   6       50.86       46.95     25.74 o 
 -11   2   6       11.69       -3.85     19.73 o 
 -10   2   6        5.21       -3.55     18.74 o 
  -9   2   6        1.98        6.61     18.05 o 
  -8   2   6      416.93      355.69     24.46 o 
  -7   2   6      661.61      623.90     16.07 o 
  -6   2   6       52.54       64.84      7.99 o 
  -5   2   6      218.77      228.87     21.36 o 
  -4   2   6        5.01       -0.90      6.22 o 
  -3   2   6       23.64       17.93      6.91 o 
  -2   2   6      155.35      158.46      9.83 o 
  -1   2   6       85.41       85.22     13.61 o 
   0   2   6      915.89      914.28     28.51 o 
   1   2   6      659.41      616.49     24.56 o 
   2   2   6       16.54       23.97     11.94 o 
   3   2   6      146.66      165.02     16.57 o 
   4   2   6       18.29       28.11     13.51 o 
   5   2   6      241.41      238.70     20.52 o 
   6   2   6      108.04       93.31     17.16 o 
   7   2   6      154.73      157.72     22.59 o 
   8   2   6       15.73       -3.06     15.58 o 
   9   2   6       53.21       33.73     16.57 o 
  10   2   6       17.04       29.00     19.53 o 
  11   2   6        0.23       -9.67     19.92 o 
 -13   3   6       24.04       11.54     28.41 o 
 -12   3   6        7.61       -2.47     25.65 o 
 -11   3   6       47.71       39.75     23.97 o 
 -10   3   6       71.53       63.72     23.87 o 
  -9   3   6       53.60       35.51     22.59 o 
  -8   3   6       38.53       53.96     19.63 o 
  -7   3   6       28.36       36.59     19.92 o 
  -6   3   6       82.44      105.05     21.40 o 
  -5   3   6      312.53      316.22     19.68 o 
  -4   3   6      163.89      170.11     12.53 o 
  -3   3   6      161.05      155.23     10.39 o 
  -2   3   6       70.00       80.91     10.00 o 
  -1   3   6       14.10       11.74     10.65 o 
   0   3   6       29.08       27.22     12.13 o 
   1   3   6      220.26      237.82     16.97 o 
   2   3   6       14.19       34.72     11.94 o 
   3   3   6       33.44       37.38     14.30 o 
   4   3   6       44.39       34.13     14.99 o 
   5   3   6       24.79       41.92     14.50 o 
   6   3   6       78.93       55.14     17.56 o 
   7   3   6        2.69      -13.71     13.91 o 
   8   3   6       46.75       18.74     16.37 o 
   9   3   6        4.29      -15.78     13.51 o 
  10   3   6       18.65       13.51     18.74 o 
 -12   4   6        9.51      -20.02     29.20 o 
 -11   4   6       16.69       19.04     28.11 o 
 -10   4   6       45.08       36.10     27.03 o 
  -9   4   6        6.66       -5.03     20.52 o 
  -8   4   6        6.48       -6.02     21.60 o 
  -7   4   6       23.56       26.73     19.53 o 
  -6   4   6        6.35       -8.19     15.98 o 
  -5   4   6      106.35       89.37     20.02 o 
  -4   4   6       16.11        8.09     14.80 o 
  -3   4   6       26.87       25.28      9.43 o 
  -2   4   6       61.85       61.01     10.18 o 
  -1   4   6      280.65      272.83     18.35 o 
   0   4   6      143.56      139.08     17.46 o 
   1   4   6      203.87      218.29     18.64 o 
   2   4   6       56.26       67.57     14.89 o 
   3   4   6       72.97       73.98     17.06 o 
   4   4   6       91.05       89.66     17.46 o 
   5   4   6       13.17       14.11     15.78 o 
   6   4   6      114.03      104.85     20.22 o 
   7   4   6        0.65       -3.35     14.99 o 
   8   4   6        7.55       13.12     16.77 o 
   9   4   6        2.72       -9.27     16.28 o 
 -11   5   6       14.58      -35.12     27.72 o 
 -10   5   6        9.60      -27.62     25.65 o 
  -9   5   6       20.08        6.90     26.24 o 
  -8   5   6       19.27       -9.86     20.52 o 
  -7   5   6       11.05        3.35     22.98 o 
  -6   5   6        1.77      -22.69     16.97 o 
  -5   5   6       67.87       44.09     19.83 o 
  -4   5   6       22.45       18.64     14.50 o 
  -3   5   6       10.09        8.68     15.19 o 
  -2   5   6       17.90       12.03     13.71 o 
  -1   5   6       90.43       81.19     12.29 o 
   0   5   6       79.47       92.62     17.46 o 
   1   5   6      104.75       90.45     18.35 o 
   2   5   6       50.09       59.68     18.05 o 
   3   5   6       35.95       31.17     16.18 o 
   4   5   6       66.69       61.75     18.64 o 
   5   5   6        1.56       -5.03     15.39 o 
   6   5   6       13.93       24.86     17.85 o 
   7   5   6        0.90        3.85     17.56 o 
   8   5   6        7.54        1.28     17.75 o 
  -9   6   6        4.04      -20.81     27.42 o 
  -8   6   6       14.28       18.15     27.03 o 
  -7   6   6        2.43      -30.78     20.52 o 
  -6   6   6        4.81       -4.54     22.09 o 
  -5   6   6        1.15        2.27     18.15 o 
  -3   6   6       42.84       67.96     19.53 o 
  -2   6   6       14.26       20.52     17.36 o 
  -1   6   6        2.05        6.31     14.99 o 
   1   6   6       87.13       97.85     20.52 o 
   2   6   6        1.68        0.59     15.19 o 
   3   6   6        2.78        5.03     15.98 o 
   4   6   6        7.34       14.01     17.26 o 
   5   6   6        7.19        3.75     17.46 o 
   6   6   6       18.72       11.84     19.23 o 
  -6   7   6       14.71       26.44     25.55 o 
  -5   7   6       18.51       15.88     23.77 o 
  -4   7   6        3.74       33.83     23.08 o 
  -3   7   6        1.93      -17.26     18.25 o 
  -2   7   6        2.50       11.15     19.63 o 
  -1   7   6        7.60        0.10     18.35 o 
   0   7   6       11.84       20.02     17.95 o 
   3   7   6        4.75        8.38     17.95 o 
  -5  -7   7        5.30        9.96     12.13 o 
  -4  -7   7        4.02       37.98     14.01 o 
  -2  -7   7       12.21        6.81     17.66 o 
  -1  -7   7        0.67       19.14     17.56 o 
   0  -7   7       17.83        2.76     14.30 o 
   1  -7   7        2.11      -15.88     14.01 o 
  -9  -6   7        3.16       20.12     14.89 o 
  -8  -6   7        2.94       21.01     13.91 o 
  -7  -6   7        7.56       14.20     13.32 o 
  -6  -6   7        0.82        9.17     12.63 o 
  -5  -6   7        6.92       10.65     11.84 o 
  -4  -6   7        0.39        3.06     10.75 o 
  -3  -6   7       26.36       28.63      9.81 o 
  -2  -6   7        3.06        2.68     14.40 o 
  -1  -6   7       52.92       52.67     16.77 o 
   0  -6   7       10.72        5.62     14.30 o 
   1  -6   7       16.56       26.34     16.18 o 
   2  -6   7       18.23       18.94     15.68 o 
   3  -6   7       16.11        7.89     13.71 o 
   4  -6   7        0.69        6.51     14.50 o 
   5  -6   7       15.49       25.65     19.04 o 
 -11  -5   7        1.95        6.61     15.39 o 
 -10  -5   7        2.67       -6.02     12.82 o 
  -9  -5   7        0.13        2.96     13.02 o 
  -8  -5   7        3.87       -0.49     11.74 o 
  -7  -5   7        9.95       24.46     13.22 o 
  -6  -5   7       27.93       21.01     12.92 o 
  -5  -5   7        8.28       15.39     11.94 o 
  -4  -5   7       47.09       53.56     14.20 o 
  -3  -5   7       32.57       32.66      9.63 o 
  -2  -5   7       32.97       20.91      8.50 o 
  -1  -5   7        8.35        8.98      7.67 o 
   0  -5   7        1.96       10.82      7.70 o 
   1  -5   7       48.72       41.33     14.50 o 
   2  -5   7        2.07        1.97     13.41 o 
   3  -5   7        1.23       -0.49     12.53 o 
   4  -5   7       10.80       20.52     14.70 o 
   5  -5   7       23.41       20.02     15.78 o 
   6  -5   7       11.42       19.92     17.85 o 
   7  -5   7       25.14       35.12     18.45 o 
 -12  -4   7        3.88       10.43     10.08 o 
 -11  -4   7       13.37       50.48     11.44 o 
 -10  -4   7        7.48       12.43      8.93 o 
  -9  -4   7       53.45       56.02     18.94 o 
  -8  -4   7       89.10       77.63     15.78 o 
  -7  -4   7       41.38       45.57     14.60 o 
  -6  -4   7        4.02        7.30     11.34 o 
  -5  -4   7        2.26      -10.95      7.30 o 
  -4  -4   7       27.45       15.78     11.24 o 
  -3  -4   7       41.76       42.25      8.92 o 
  -2  -4   7       82.49       92.45     16.08 o 
  -1  -4   7       13.60       28.84      8.50 o 
   0  -4   7      219.93      194.62     11.84 o 
   1  -4   7       45.79       47.60      9.08 o 
   2  -4   7       27.23       35.07      8.55 o 
   3  -4   7       37.28       43.20     14.89 o 
   4  -4   7        1.47        5.03     13.12 o 
   5  -4   7        8.77        4.83     14.40 o 
   6  -4   7      139.93      121.92     21.70 o 
   7  -4   7        0.57        7.89     15.78 o 
   8  -4   7        9.49        2.37     15.58 o 
 -13  -3   7        3.01       14.56     10.54 o 
 -12  -3   7        0.51       19.28     10.90 o 
 -11  -3   7       61.24       45.72     11.70 o 
 -10  -3   7       38.33       38.91     12.68 o 
  -9  -3   7       60.08       58.94     11.44 o 
  -8  -3   7        6.20        3.33      7.84 o 
  -7  -3   7       92.70       96.79     11.09 o 
  -6  -3   7      117.88      119.33     11.20 o 
  -5  -3   7      133.22      133.95     16.97 o 
  -4  -3   7       71.13       84.04     14.40 o 
  -3  -3   7      261.35      264.55     18.15 o 
  -2  -3   7      283.42      273.05     12.89 o 
  -1  -3   7       76.14       85.13      9.90 o 
   0  -3   7      139.33      130.51     10.46 o 
   1  -3   7      123.72      136.31     10.60 o 
   2  -3   7       11.50       15.53      7.30 o 
   3  -3   7       26.29       33.44      8.73 o 
   4  -3   7       52.69       45.17     10.36 o 
   5  -3   7       58.91       46.66     15.88 o 
   6  -3   7       19.14       26.63     15.19 o 
   7  -3   7        5.37       17.26     15.19 o 
   8  -3   7       17.14       15.39     14.99 o 
   9  -3   7       24.42       19.53     16.18 o 
 -14  -2   7        4.69        7.80     10.50 o 
 -13  -2   7        6.64        8.43     10.20 o 
 -12  -2   7       30.03       35.05     11.99 o 
 -11  -2   7        2.68       -2.60      9.11 o 
 -10  -2   7       54.59       48.44     11.24 o 
  -9  -2   7       19.45       26.21      9.51 o 
  -8  -2   7       37.00       38.84     10.25 o 
  -7  -2   7       24.25       25.37      8.91 o 
  -6  -2   7       15.71       24.62      7.73 o 
  -5  -2   7        6.13        4.81      8.98 o 
  -4  -2   7       17.15       11.65      6.86 o 
  -3  -2   7      246.54      223.24      9.86 o 
  -2  -2   7       32.37       36.84      7.70 o 
  -1  -2   7      144.78      156.36     10.00 o 
   0  -2   7       34.92       38.41      8.58 o 
   1  -2   7      256.59      261.95     12.05 o 
   2  -2   7       67.38       76.67     18.20 o 
   3  -2   7      119.91      112.66     10.79 o 
   4  -2   7      103.13      120.32     11.87 o 
   5  -2   7      128.62      152.05     13.66 o 
   6  -2   7      140.56      138.59     13.53 o 
   7  -2   7      153.71      175.38     17.85 o 
   8  -2   7        1.48        7.99     13.22 o 
   9  -2   7       30.53       36.89     15.98 o 
  10  -2   7        1.54        5.72     13.71 o 
 -14  -1   7        3.37       22.29     20.71 o 
 -13  -1   7       19.45       20.62     21.90 o 
 -12  -1   7       21.84       11.13     11.20 o 
 -11  -1   7       26.52       29.00     10.68 o 
 -10  -1   7       15.81       16.54      9.56 o 
  -9  -1   7       10.17       20.52      9.40 o 
  -8  -1   7       40.55       46.82      9.99 o 
  -7  -1   7       33.13       30.33      8.90 o 
  -6  -1   7        2.51        0.78      7.14 o 
  -5  -1   7      166.02      145.84     10.14 o 
  -4  -1   7      153.95      159.93     10.04 o 
  -3  -1   7      353.19      345.06     11.99 o 
  -2  -1   7      158.56      141.89      8.38 o 
  -1  -1   7       45.18       50.75      5.70 o 
   0  -1   7      602.00      587.45     15.76 o 
   1  -1   7      223.92      224.03     10.51 o 
   2  -1   7        4.41        2.48      5.64 o 
   3  -1   7       55.39       69.05      9.14 o 
   4  -1   7       15.91       25.46     12.53 o 
   5  -1   7        1.38      -12.11      9.27 o 
   6  -1   7       63.32       70.60     11.33 o 
   7  -1   7       39.34       46.41     13.41 o 
   8  -1   7        6.77       12.49     10.22 o 
   9  -1   7        5.99       20.71     13.81 o 
 -14   0   7        0.09      -18.54     19.23 o 
 -13   0   7        8.14       -3.35     20.12 o 
 -12   0   7        2.93        1.58     19.53 o 
 -11   0   7       20.36       47.23     10.95 o 
 -10   0   7       11.73       16.57      8.83 o 
  -9   0   7      215.50      221.16     13.58 o 
  -8   0   7      206.30      216.49     30.87 o 
  -7   0   7        3.99       -0.96      6.57 o 
  -6   0   7       38.26       35.61      8.05 o 
  -5   0   7        0.07       -1.80      6.39 o 
  -4   0   7        6.36       19.18      7.39 o 
  -3   0   7      651.35      643.15     16.11 o 
  -2   0   7       13.09       15.34      6.49 o 
  -1   0   7      209.50      219.37     15.49 o 
   0   0   7      486.51      480.98     13.03 o 
   1   0   7      174.68      188.50     13.71 o 
   2   0   7       38.13       34.86      6.80 o 
   3   0   7      351.99      363.86     12.99 o 
   4   0   7       86.85       88.42     11.59 o 
   5   0   7      607.37      584.83     17.72 o 
   6   0   7       27.40       23.18     17.26 o 
   7   0   7      165.79      207.83     24.96 o 
   8   0   7        0.20      -15.49     16.77 o 
   9   0   7        4.69       -5.72     19.33 o 
 -14   1   7        3.09      -33.59     22.39 o 
 -13   1   7       19.44      -19.14     20.02 o 
 -12   1   7       22.56        2.37     20.42 o 
 -11   1   7       26.99       24.66     23.48 o 
 -10   1   7       15.70        5.72     18.74 o 
  -9   1   7       10.39       12.31     12.63 o 
  -8   1   7       40.32       55.57      9.28 o 
  -7   1   7       34.07       44.16      8.29 o 
  -6   1   7        2.69       10.82      7.15 o 
  -5   1   7      163.42      160.47     10.40 o 
  -4   1   7      150.78      147.84      9.70 o 
  -3   1   7      353.54      350.70     12.97 o 
  -2   1   7      163.25      165.43      9.87 o 
  -1   1   7       45.36       63.06      8.18 o 
   0   1   7      585.78      593.21     24.86 o 
   1   1   7      213.54      220.11      8.58 o 
   2   1   7        4.39        0.49     10.55 o 
   3   1   7       56.10       54.45     13.71 o 
   4   1   7       16.77       14.30     14.01 o 
   5   1   7        1.28       -8.38     14.40 o 
   6   1   7       64.56       70.23     19.04 o 
   7   1   7       40.21       54.35     19.43 o 
   8   1   7        6.67       -0.39     16.97 o 
   9   1   7        5.75        3.35     18.45 o 
  10   1   7       29.43       20.91     20.52 o 
 -14   2   7        4.66       21.40     28.31 o 
 -13   2   7        6.48       -8.68     22.79 o 
 -12   2   7       29.97       -1.68     24.86 o 
 -11   2   7        3.05       -7.69     22.69 o 
 -10   2   7       52.99        6.90     19.83 o 
  -9   2   7       20.06       36.10     19.92 o 
  -8   2   7       33.30       70.43     21.70 o 
  -7   2   7       23.40       10.24      6.82 o 
  -6   2   7       13.87       32.13      7.99 o 
  -5   2   7        6.63        8.88      7.40 o 
  -4   2   7       17.12        6.62      7.91 o 
  -3   2   7      240.42      243.67     11.80 o 
  -2   2   7       33.17       43.59      8.72 o 
  -1   2   7      145.22      155.26     17.26 o 
   0   2   7       34.50       31.37     13.41 o 
   1   2   7      253.89      259.02     19.33 o 
   2   2   7       69.11       82.07     16.37 o 
   3   2   7      117.36      113.53     17.06 o 
   4   2   7      101.63      116.69     19.23 o 
   5   2   7      127.99      158.51     20.52 o 
   6   2   7      146.39      131.58     21.90 o 
   7   2   7      152.43      163.94     22.49 o 
   8   2   7        1.50       -5.13     16.18 o 
   9   2   7       31.09       25.25     17.36 o 
  10   2   7        1.46      -13.22     18.45 o 
 -13   3   7        2.88      -35.02     23.77 o 
 -12   3   7        0.43      -12.23     26.44 o 
 -11   3   7       59.84       59.38     28.21 o 
 -10   3   7       38.13       54.84     26.34 o 
  -9   3   7       58.87       49.91     24.46 o 
  -8   3   7        6.29       -0.30     17.75 o 
  -7   3   7       91.96       98.64     23.67 o 
  -6   3   7      118.85      141.45     23.38 o 
  -5   3   7      130.58      136.10     12.26 o 
  -4   3   7       68.98       71.62     10.84 o 
  -3   3   7      256.73      260.26     13.17 o 
  -2   3   7      284.47      292.32     13.96 o 
  -1   3   7       74.22       92.03     16.28 o 
   0   3   7      141.88      148.25     18.54 o 
   1   3   7      127.20      107.81     17.85 o 
   2   3   7       11.43        6.41     13.91 o 
   3   3   7       25.89       46.75     14.89 o 
   4   3   7       53.64       52.28     15.98 o 
   5   3   7       59.81       51.79     17.95 o 
   6   3   7       19.01       19.33     15.19 o 
   7   3   7        5.51       -4.73     15.58 o 
   8   3   7       16.68       -2.47     16.87 o 
   9   3   7       24.53       32.55     19.04 o 
 -12   4   7        4.01      -30.08     28.51 o 
 -11   4   7       13.14      -11.54     27.52 o 
 -10   4   7        7.07       15.58     26.34 o 
  -9   4   7       52.55       46.66     23.48 o 
  -8   4   7       87.32       78.32     26.14 o 
  -7   4   7       41.25      -13.12     17.56 o 
  -6   4   7        3.71      -17.16     19.04 o 
  -5   4   7        2.87        1.68     15.98 o 
  -4   4   7       27.81       16.67     16.28 o 
  -3   4   7       41.57       37.57     10.83 o 
  -2   4   7       81.53       88.12     12.72 o 
  -1   4   7       12.67       39.26     14.89 o 
   0   4   7      217.57      205.76     19.33 o 
   1   4   7       45.30       39.46     14.70 o 
   2   4   7       28.14        4.14     15.49 o 
   3   4   7       38.51       47.44     17.95 o 
   4   4   7        1.91       -5.52     15.49 o 
   5   4   7        8.68       11.05     16.77 o 
   6   4   7      140.27      137.11     23.48 o 
   7   4   7        0.46        0.59     17.06 o 
   8   4   7        9.42       -4.83     17.06 o 
 -11   5   7        1.82       -8.68     30.58 o 
 -10   5   7        2.68       18.45     29.20 o 
  -9   5   7        0.11      -11.44     26.44 o 
  -8   5   7        3.99       15.19     25.84 o 
  -7   5   7       10.31       23.08     22.19 o 
  -6   5   7       28.24        8.68     21.40 o 
  -5   5   7        7.95       10.46     18.45 o 
  -4   5   7       45.90       41.23     17.75 o 
  -3   5   7       33.64       44.88     17.66 o 
  -2   5   7       32.26       66.68     18.15 o 
  -1   5   7        8.32        8.66     11.54 o 
   0   5   7        2.15      -12.82     14.60 o 
   1   5   7       47.27       48.43     17.56 o 
   2   5   7        2.08       -4.64     15.68 o 
   3   5   7        1.11        1.48     15.88 o 
   4   5   7       10.65        3.85     17.06 o 
   5   5   7       23.93       21.01     18.35 o 
   6   5   7       11.65        3.85     18.05 o 
   7   5   7       25.21        8.29     18.94 o 
  -9   6   7        3.31       19.14     29.99 o 
  -8   6   7        3.07      -38.03     25.35 o 
  -7   6   7        7.51      -16.67     24.07 o 
  -6   6   7        0.88       -3.16     20.62 o 
  -5   6   7        6.77        6.71     21.40 o 
  -3   6   7       26.45       19.53     16.77 o 
  -2   6   7        2.94        3.75     15.58 o 
  -1   6   7       53.34       45.77     17.75 o 
   1   6   7       17.08       14.70     17.26 o 
   2   6   7       18.61       12.53     17.36 o 
   3   6   7       16.01        6.61     17.46 o 
   4   6   7        0.62      -21.50     16.97 o 
   5   6   7       15.56       23.38     20.02 o 
  -5   7   7        5.49       34.42     25.15 o 
  -4   7   7        4.26       25.55     22.98 o 
  -3   7   7       17.20        1.28     20.81 o 
  -2   7   7       12.19        1.09     18.35 o 
  -1   7   7        0.60       12.03     18.84 o 
   0   7   7       18.21       22.69     19.63 o 
  -2  -7   8       14.44        7.00     17.26 o 
  -8  -6   8       12.05       12.82     14.30 o 
  -7  -6   8        4.95       18.35     14.89 o 
  -6  -6   8        6.41       10.55     12.33 o 
  -5  -6   8        2.70       14.20     13.02 o 
  -4  -6   8        1.23        7.00     11.05 o 
  -3  -6   8        5.89       -4.73     10.36 o 
  -2  -6   8       11.74       15.67     17.95 o 
  -1  -6   8        9.97        0.69     12.23 o 
   0  -6   8        9.12       13.22     15.39 o 
   1  -6   8        1.01        9.07     13.32 o 
   2  -6   8        1.74       -5.43     14.89 o 
   3  -6   8        0.49       -4.83     16.28 o 
   4  -6   8        0.81      -12.63     15.58 o 
 -10  -5   8        9.06       14.70     14.50 o 
  -9  -5   8        2.57       11.44     11.94 o 
  -8  -5   8        2.83       13.91     12.63 o 
  -7  -5   8        0.61        2.96     11.24 o 
  -6  -5   8        0.17       -0.20     11.74 o 
  -5  -5   8        6.67      -14.20      9.47 o 
  -4  -5   8        2.99        8.09     10.95 o 
  -3  -5   8        2.09       -9.19      8.33 o 
  -2  -5   8        0.29        5.20      7.91 o 
  -1  -5   8       17.63        0.11      7.44 o 
   0  -5   8       29.49       40.76     10.50 o 
   1  -5   8        1.30       21.60     15.39 o 
   2  -5   8       44.90       23.18     14.11 o 
   3  -5   8       81.56       73.49     20.02 o 
   4  -5   8       19.65       -1.87     14.89 o 
   5  -5   8       14.00       -5.72     14.30 o 
   6  -5   8        0.52      -20.02     14.80 o 
 -12  -4   8        0.47       19.53     10.28 o 
 -11  -4   8       10.19       19.53     15.09 o 
 -10  -4   8       17.82       14.99     14.30 o 
  -9  -4   8       22.68       40.54     14.70 o 
  -8  -4   8       47.42       42.91     15.19 o 
  -7  -4   8        1.20        1.09     12.13 o 
  -6  -4   8       59.98       64.61     14.99 o 
  -5  -4   8       41.44       45.77     14.30 o 
  -4  -4   8       50.69       57.70     14.70 o 
  -3  -4   8       55.53       54.49     10.04 o 
  -2  -4   8       90.06      100.20     19.83 o 
  -1  -4   8       94.09       76.25     10.95 o 
   0  -4   8       57.50       67.27     19.28 o 
   1  -4   8       64.78       66.42     11.05 o 
   2  -4   8       39.99       44.44     10.03 o 
   3  -4   8       39.59       37.88     14.80 o 
   4  -4   8       33.79       52.28     17.95 o 
   5  -4   8       78.93       70.03     18.45 o 
   6  -4   8        5.26        7.50     16.18 o 
   7  -4   8        9.95       13.91     16.37 o 
   8  -4   8        7.88       16.57     17.95 o 
 -13  -3   8        4.83       12.15     10.78 o 
 -12  -3   8       12.20       11.56      9.58 o 
 -11  -3   8        9.54        4.01      9.77 o 
 -10  -3   8        5.79        5.57      9.38 o 
  -9  -3   8       34.86       52.15     11.13 o 
  -8  -3   8       30.60       30.85     17.75 o 
  -7  -3   8      228.71      213.26     19.63 o 
  -6  -3   8      252.07      250.64     19.63 o 
  -5  -3   8       99.23      124.68     16.87 o 
  -4  -3   8       53.86       68.95     14.50 o 
  -3  -3   8      480.63      471.10     24.27 o 
  -2  -3   8      463.57      451.93     16.83 o 
  -1  -3   8       75.16       72.18     10.36 o 
   0  -3   8       53.06       53.71      9.41 o 
   1  -3   8       48.91       47.80     11.49 o 
   2  -3   8       17.88       13.34      8.27 o 
   3  -3   8       55.43       57.50     10.41 o 
   4  -3   8       32.47       32.80      9.64 o 
   5  -3   8      100.06      114.81     19.43 o 
   6  -3   8        4.78        0.69     13.32 o 
   7  -3   8        5.50       -4.24     14.01 o 
   8  -3   8        4.30       19.73     16.97 o 
   9  -3   8        6.09       17.56     16.37 o 
 -13  -2   8       10.24       -1.03     10.46 o 
 -12  -2   8        0.90       -4.27     23.43 o 
 -11  -2   8       47.35       59.34     12.47 o 
 -10  -2   8       50.40       50.46     11.64 o 
  -9  -2   8       32.34       32.29     11.08 o 
  -8  -2   8       37.27       53.17     21.45 o 
  -7  -2   8      228.99      214.09     13.17 o 
  -6  -2   8      607.20      611.66     18.79 o 
  -5  -2   8      150.98      144.77     10.25 o 
  -4  -2   8       82.45       90.16     13.91 o 
  -3  -2   8      222.31      216.02     17.26 o 
  -2  -2   8      119.39      133.03     11.53 o 
  -1  -2   8       48.57       40.46      8.73 o 
   0  -2   8       82.09       72.02     17.02 o 
   1  -2   8       39.15       38.65      8.84 o 
   2  -2   8        6.10        5.26      7.15 o 
   3  -2   8        8.45        4.51      8.05 o 
   4  -2   8        5.07       -6.35     16.13 o 
   5  -2   8       34.76       24.43     10.08 o 
   6  -2   8       28.70       19.63     10.47 o 
   7  -2   8        6.68       32.35     15.98 o 
   8  -2   8        3.01       21.40     14.50 o 
   9  -2   8       15.36       25.05     15.49 o 
 -14  -1   8       10.42        7.00     21.90 o 
 -13  -1   8        7.41       24.96     21.40 o 
 -12  -1   8       70.07       71.66     20.12 o 
 -11  -1   8       25.71       25.59     10.83 o 
 -10  -1   8       20.68       18.77     10.20 o 
  -9  -1   8       96.07      104.22     12.90 o 
  -8  -1   8       76.14       73.61     11.44 o 
  -7  -1   8       43.01       51.41     10.25 o 
  -6  -1   8      112.56      131.06     12.12 o 
  -5  -1   8      106.30      125.26     11.52 o 
  -4  -1   8       37.62       34.17      8.65 o 
  -3  -1   8      165.43      164.03     10.06 o 
  -2  -1   8      197.51      197.06     10.02 o 
  -1  -1   8       52.14       60.70      8.72 o 
   0  -1   8      537.34      540.24     16.05 o 
   1  -1   8      172.85      186.70     10.90 o 
   2  -1   8       81.89       92.73      9.88 o 
   3  -1   8      177.28      198.36     12.26 o 
   4  -1   8      576.69      569.19     18.56 o 
   5  -1   8       93.55       94.29     12.20 o 
   6  -1   8       11.22       14.34     10.29 o 
   7  -1   8        4.35       -6.21     17.16 o 
 -14   0   8       22.18       15.98     24.07 o 
 -13   0   8       20.08       52.67     23.77 o 
 -12   0   8        1.87       -1.28     22.98 o 
 -11   0   8       47.97       60.04     11.69 o 
 -10   0   8       44.41       54.61     11.30 o 
  -9   0   8        6.88       -0.75      8.27 o 
  -8   0   8       20.07       21.78     11.15 o 
  -7   0   8       17.94       26.23      8.64 o 
  -6   0   8        5.59        1.83      6.96 o 
  -5   0   8      649.06      632.30     17.86 o 
  -4   0   8        0.34        0.11      7.23 o 
  -3   0   8      495.19      486.96     14.94 o 
  -2   0   8       17.55        5.81      6.80 o 
  -1   0   8      353.49      377.61     12.36 o 
   0   0   8      156.45      149.78      9.09 o 
   1   0   8       29.08       32.49      7.64 o 
   2   0   8      116.28      111.27      8.94 o 
   3   0   8       61.07       73.79     12.23 o 
   4   0   8       61.11       79.80     19.23 o 
   5   0   8      224.06      250.84     23.97 o 
   6   0   8      420.83      420.69     28.70 o 
   7   0   8       52.32       58.49     21.01 o 
   8   0   8       11.42       -0.30     18.74 o 
   9   0   8       11.10       -1.38     20.62 o 
 -14   1   8       10.79      -24.86     23.77 o 
 -13   1   8        7.50       -7.40     22.09 o 
 -12   1   8       69.12       79.60     27.82 o 
 -11   1   8       24.93      -11.34     19.83 o 
 -10   1   8       20.74       28.31     23.08 o 
  -9   1   8      100.24      113.75     20.66 o 
  -8   1   8       78.88       89.62     11.26 o 
  -7   1   8       42.26       47.07      9.66 o 
  -6   1   8      112.58      118.95     11.20 o 
  -5   1   8      106.42      107.36     11.64 o 
  -4   1   8       38.35       25.73      8.67 o 
  -3   1   8      163.66      158.44     10.60 o 
  -2   1   8      198.13      197.06     10.92 o 
  -1   1   8       53.48       66.36      9.00 o 
   0   1   8      550.33      535.21     25.55 o 
   1   1   8      182.33      201.91     17.95 o 
   2   1   8       81.40      102.98     18.54 o 
   3   1   8      175.45      196.29     19.63 o 
   4   1   8      570.20      559.97     30.58 o 
   5   1   8       94.87       69.05     20.42 o 
   6   1   8       11.12      -21.11     16.37 o 
   7   1   8        4.51       -4.34     17.66 o 
   8   1   8       19.40        4.83     19.04 o 
   9   1   8       17.30      -27.08     18.05 o 
  10   1   8        6.79      -31.37     20.91 o 
 -13   2   8       10.41       17.75     27.42 o 
 -12   2   8        0.82      -25.94     20.42 o 
 -11   2   8       47.75       21.90     25.05 o 
 -10   2   8       51.44       37.09     24.66 o 
  -9   2   8       31.90       36.79     22.79 o 
  -8   2   8       38.03       43.50     21.60 o 
  -7   2   8      226.63      213.76     12.85 o 
  -6   2   8      612.03      601.33     30.04 o 
  -5   2   8      147.99      161.55     20.52 o 
  -4   2   8       82.45       80.43     13.17 o 
  -3   2   8      224.39      211.54     10.09 o 
  -2   2   8      120.98      136.43     12.15 o 
  -1   2   8       47.11       59.08     14.30 o 
   0   2   8       79.04       73.68     15.09 o 
   1   2   8       38.89       38.47     16.28 o 
   2   2   8        6.44       -4.44     14.50 o 
   3   2   8        9.06       15.78     14.01 o 
   4   2   8        4.58        9.17     16.28 o 
   5   2   8       35.90       33.54     16.47 o 
   6   2   8       26.74        5.52     17.36 o 
   7   2   8        6.62       17.66     16.87 o 
   8   2   8        2.78       -0.99     18.54 o 
   9   2   8       15.34       -1.78     19.73 o 
 -13   3   8        4.74      -14.60     26.04 o 
 -12   3   8       12.80      -26.14     26.04 o 
 -11   3   8        9.95       -0.89     26.63 o 
 -10   3   8        5.93       -4.64     23.87 o 
  -9   3   8       36.14       67.76     25.05 o 
  -8   3   8       29.48       43.30     22.98 o 
  -7   3   8      230.43      209.21     26.83 o 
  -6   3   8      251.18      249.26     23.38 o 
  -5   3   8       99.61      110.70     12.70 o 
  -4   3   8       51.93       51.71     11.60 o 
  -3   3   8      478.68      463.01     17.27 o 
  -2   3   8      465.84      448.47     17.15 o 
  -1   3   8       77.78       66.09     16.77 o 
   0   3   8       51.99       38.96     16.87 o 
   1   3   8       47.35       34.33     16.97 o 
   2   3   8       18.27       11.34     16.37 o 
   3   3   8       55.75       56.13     17.06 o 
   4   3   8       33.23       30.48     16.47 o 
   5   3   8       99.14      109.39     22.19 o 
   6   3   8        4.66       -1.78     16.18 o 
   7   3   8        5.58        7.60     18.05 o 
   8   3   8        4.38       -9.57     18.25 o 
   9   3   8        6.00       -9.77     19.73 o 
 -12   4   8        0.47      -17.95     26.53 o 
 -11   4   8       10.05       -0.69     28.90 o 
 -10   4   8       18.02       14.50     26.34 o 
  -9   4   8       23.30       25.65     25.55 o 
  -8   4   8       49.48       31.86     22.09 o 
  -7   4   8        1.29        4.54     22.39 o 
  -6   4   8       60.56       50.31     23.18 o 
  -5   4   8       42.95       37.78     20.81 o 
  -4   4   8       51.54       25.74     17.75 o 
  -3   4   8       57.52       41.27     12.11 o 
  -2   4   8       87.47       96.04     13.64 o 
  -1   4   8       95.81       83.67     13.12 o 
   0   4   8       58.66       52.97     17.66 o 
   1   4   8       64.90       51.79     16.97 o 
   2   4   8       40.58       21.31     17.85 o 
   3   4   8       39.79       42.41     19.23 o 
   4   4   8       34.27       41.63     19.73 o 
   5   4   8       78.09       80.00     21.60 o 
   6   4   8        5.03      -14.70     17.36 o 
   7   4   8       10.05        5.92     18.64 o 
   8   4   8        7.88      -17.66     18.54 o 
 -10   5   8        9.20        6.02     29.30 o 
  -9   5   8        2.53       -3.95     26.34 o 
  -8   5   8        3.06      -22.49     23.97 o 
  -7   5   8        0.68       -9.27     23.38 o 
  -6   5   8        0.16      -10.46     19.73 o 
  -5   5   8        6.99      -17.95     17.26 o 
  -4   5   8        2.64      -18.35     13.91 o 
  -3   5   8        1.95       -7.40     15.29 o 
  -2   5   8        0.39       -1.68     15.49 o 
  -1   5   8       18.26        6.05     23.77 o 
   0   5   8       31.06       54.05     19.14 o 
   1   5   8        1.67      -15.09     16.28 o 
   2   5   8       44.50       47.74     19.73 o 
   3   5   8       81.62       48.92     20.22 o 
   4   5   8       19.41        2.37     18.45 o 
   5   5   8       13.96      -10.06     18.45 o 
   6   5   8        0.58      -16.37     18.64 o 
  -8   6   8       11.77        6.81     25.35 o 
  -7   6   8        4.86       17.16     24.27 o 
  -6   6   8        6.21       11.54     24.27 o 
  -5   6   8        2.83      -17.26     20.71 o 
  -3   6   8        6.35       -2.56     17.95 o 
  -2   6   8       11.87       14.11     18.25 o 
  -1   6   8        9.85       24.07     18.54 o 
   0   6   8        9.09       15.49     15.19 o 
   1   6   8        1.09      -22.29     17.36 o 
   2   6   8        1.98       -9.07     17.75 o 
   3   6   8        0.59       -8.48     18.84 o 
   4   6   8        0.78      -25.60     17.06 o 
  -2   7   8       14.90       -0.30     20.12 o 
  -7  -6   9        6.06       11.84     13.91 o 
  -6  -6   9        9.09       20.42     14.50 o 
  -5  -6   9       18.42       42.81     14.89 o 
  -4  -6   9       10.12       23.57     13.02 o 
  -3  -6   9       27.28       57.60     14.70 o 
  -2  -6   9        0.11       10.92      9.69 o 
  -1  -6   9        3.33        4.83     15.98 o 
   0  -6   9        6.63       10.26     16.28 o 
   1  -6   9        4.10       20.81     17.16 o 
   2  -6   9        3.63       18.45     17.36 o 
  -9  -5   9        4.33       22.69     14.40 o 
  -8  -5   9        9.40       36.69     15.39 o 
  -7  -5   9       11.01       24.46     14.20 o 
  -6  -5   9        0.68       20.02     14.01 o 
  -5  -5   9       12.67        8.09     12.23 o 
  -4  -5   9       32.46       33.73     13.71 o 
  -3  -5   9       17.44       15.49     12.33 o 
  -2  -5   9       22.97       39.74     16.52 o 
  -1  -5   9        0.42        9.27     14.20 o 
   0  -5   9        9.78        2.63     10.75 o 
   1  -5   9        0.49       -4.93     14.50 o 
   2  -5   9       12.10       -2.76     14.89 o 
   3  -5   9        6.53      -10.65     14.40 o 
   4  -5   9       10.81        9.57     17.56 o 
   5  -5   9        2.78        3.26     18.15 o 
 -11  -4   9       11.06       31.27     16.57 o 
 -10  -4   9        8.64       16.47     15.29 o 
  -9  -4   9        4.29       19.63     14.30 o 
  -8  -4   9       46.08       43.30     15.88 o 
  -7  -4   9       36.41       48.43     15.78 o 
  -6  -4   9       43.32       31.86     13.51 o 
  -5  -4   9       75.40       97.85     18.05 o 
  -4  -4   9       73.22       70.23     16.57 o 
  -3  -4   9       37.79       28.80     13.32 o 
  -2  -4   9       16.13       12.97      9.24 o 
  -1  -4   9       40.77       29.66      9.79 o 
   0  -4   9      147.58      146.02     17.36 o 
   1  -4   9       61.99       72.17     11.58 o 
   2  -4   9        3.25       13.32     14.80 o 
   3  -4   9       11.37       10.55     13.41 o 
   4  -4   9       37.31       34.03     17.56 o 
   5  -4   9       22.14       40.24     17.36 o 
   6  -4   9        1.79        8.68     18.05 o 
   7  -4   9        1.10       11.44     17.75 o 
 -12  -3   9        8.80       23.70     11.29 o 
 -11  -3   9        1.69       12.67     12.13 o 
 -10  -3   9        4.93       28.67     10.90 o 
  -9  -3   9        5.06       -1.48     11.05 o 
  -8  -3   9      101.82      106.33     18.45 o 
  -7  -3   9        1.99      -13.12     11.34 o 
  -6  -3   9      173.41      179.42     20.42 o 
  -5  -3   9       50.12       22.29     13.32 o 
  -4  -3   9      270.60      266.72     21.11 o 
  -3  -3   9       62.73       60.86     13.91 o 
  -2  -3   9        0.87        0.98      8.26 o 
  -1  -3   9        6.80        6.66      7.97 o 
   0  -3   9       56.12       60.83     10.93 o 
   1  -3   9       31.35       20.53      9.37 o 
   2  -3   9        9.91       14.32      9.01 o 
   3  -3   9       29.06       43.00     28.21 o 
   4  -3   9       31.30       36.11     10.61 o 
   5  -3   9        2.95       27.91     16.18 o 
   6  -3   9        3.27       -5.92     14.40 o 
   7  -3   9        3.72        0.69     15.29 o 
   8  -3   9        6.93        1.68     16.28 o 
 -13  -2   9        0.81        6.72     10.76 o 
 -12  -2   9       12.36        1.26     10.44 o 
 -11  -2   9        3.04       12.02     10.56 o 
 -10  -2   9       37.58       17.94     10.69 o 
  -9  -2   9       86.50       72.26     12.21 o 
  -8  -2   9       48.28       59.83     11.37 o 
  -7  -2   9       35.99       17.61     10.01 o 
  -6  -2   9      205.53      206.25     19.04 o 
  -5  -2   9      290.21      288.42     21.11 o 
  -4  -2   9        7.39      -12.13      9.96 o 
  -3  -2   9      221.90      205.17     18.25 o 
  -2  -2   9       17.36       12.63     12.03 o 
  -1  -2   9      113.10      122.49     11.93 o 
   0  -2   9      167.85      166.74     11.57 o 
   1  -2   9       75.26       78.89     18.10 o 
   2  -2   9       27.45       14.66      9.10 o 
   3  -2   9        4.93        4.56      8.99 o 
   4  -2   9        3.39       -6.77      9.32 o 
   5  -2   9       22.87       28.95     10.61 o 
   6  -2   9        3.28      -12.24      9.34 o 
   7  -2   9        2.93       20.32     16.18 o 
 -13  -1   9       19.28       14.01     21.40 o 
 -12  -1   9        0.58       -0.61     10.25 o 
 -11  -1   9        1.55       -0.41      9.87 o 
 -10  -1   9        4.49        9.17     10.03 o 
  -9  -1   9      203.06      213.20     16.97 o 
  -8  -1   9      111.92      120.77     14.03 o 
  -7  -1   9       35.13       28.45     10.47 o 
  -6  -1   9      126.06      122.62     13.03 o 
  -5  -1   9       73.89       88.41     10.77 o 
  -4  -1   9       15.80       19.75      9.04 o 
  -3  -1   9       13.89       17.26     11.15 o 
  -2  -1   9        0.84       -4.83     10.46 o 
  -1  -1   9      125.88      117.63     24.76 o 
   0  -1   9       50.99       38.08     10.11 o 
   1  -1   9        5.64       18.00     13.02 o 
   2  -1   9      149.92      150.41     11.63 o 
   3  -1   9      289.53      261.88     18.20 o 
   4  -1   9      191.73      202.44     13.72 o 
   5  -1   9        1.43      -17.16     15.58 o 
   6  -1   9       18.79        8.88     17.95 o 
   7  -1   9       30.14       -3.45     18.45 o 
 -13   0   9        2.48      -11.05     24.76 o 
 -12   0   9       12.42       13.81     25.35 o 
 -11   0   9        6.79        3.51     10.36 o 
 -10   0   9       22.75       18.28     11.69 o 
  -9   0   9       35.48       25.19     11.74 o 
  -8   0   9       17.01       14.30      9.67 o 
  -7   0   9       47.13       69.79     11.49 o 
  -6   0   9       32.12       43.83     10.32 o 
  -5   0   9        3.38        1.49      8.26 o 
  -4   0   9        0.45       -3.75      7.89 o 
  -3   0   9        0.06       -9.93     11.29 o 
  -2   0   9      208.60      198.59     14.50 o 
  -1   0   9       11.43       12.82      7.91 o 
   0   0   9      424.99      419.82     14.40 o 
   1   0   9      176.98      170.61     29.20 o 
   2   0   9      185.59      187.12     22.69 o 
   3   0   9       61.86       60.37     18.94 o 
   4   0   9      169.20      181.89     24.86 o 
   5   0   9        3.80       -2.17     17.95 o 
   6   0   9        0.57      -10.26     18.15 o 
   7   0   9       55.49       49.02     22.79 o 
   8   0   9       12.69       -7.40     20.22 o 
   9   0   9       65.01       33.14     23.57 o 
 -13   1   9       19.42        7.69     24.56 o 
 -12   1   9        0.48       -5.62     24.66 o 
 -11   1   9        1.80      -11.44     20.91 o 
 -10   1   9        4.64       10.55     23.38 o 
  -9   1   9      199.89      215.15     14.44 o 
  -8   1   9      111.60      100.58     17.75 o 
  -7   1   9       33.27       39.95     10.24 o 
  -6   1   9      125.13      124.02     12.86 o 
  -5   1   9       75.47       84.39     11.52 o 
  -4   1   9       14.79        9.07      8.96 o 
  -3   1   9       13.72       11.69      9.07 o 
  -2   1   9        0.92        2.85      8.01 o 
  -1   1   9      126.36      126.63     13.56 o 
   0   1   9       47.78       47.05     16.57 o 
   1   1   9        5.78       31.96     14.50 o 
   2   1   9      149.81      171.43     21.70 o 
   3   1   9      299.37      245.71     24.46 o 
   4   1   9      193.89      202.01     24.56 o 
   5   1   9        1.22      -21.01     15.09 o 
   6   1   9       17.71       -9.67     18.74 o 
   7   1   9       29.65       15.29     20.91 o 
   8   1   9       15.24       18.35     22.49 o 
   9   1   9       15.36       -5.72     22.98 o 
 -13   2   9        0.77       -4.83     27.32 o 
 -12   2   9       12.93       -6.12     23.28 o 
 -11   2   9        3.10        0.30     25.05 o 
 -10   2   9       37.45       33.14     22.98 o 
  -9   2   9       86.25       95.28     24.17 o 
  -8   2   9       48.43       29.99     20.12 o 
  -7   2   9       36.79       37.23     13.86 o 
  -6   2   9      201.57      200.81     13.55 o 
  -5   2   9      290.72      280.11     14.99 o 
  -4   2   9        8.04       -8.02      9.00 o 
  -3   2   9      231.75      234.44     11.35 o 
  -2   2   9       17.89       21.95      9.47 o 
  -1   2   9      111.85      119.17     14.40 o 
   0   2   9      168.34      192.64     22.79 o 
   1   2   9       74.94       82.26     18.25 o 
   2   2   9       27.19       15.88     15.78 o 
   3   2   9        4.92        3.95     17.26 o 
   4   2   9        3.24      -15.49     17.36 o 
   5   2   9       22.24       16.67     19.33 o 
   6   2   9        3.42        5.13     16.77 o 
   7   2   9        2.95      -20.62     18.25 o 
   8   2   9        9.13       -7.10     20.71 o 
 -12   3   9        8.46        5.03     29.20 o 
 -11   3   9        1.74        4.24     26.83 o 
 -10   3   9        4.94        1.38     22.19 o 
  -9   3   9        4.98        3.06     20.62 o 
  -8   3   9      104.08       78.91     26.04 o 
  -7   3   9        2.07       19.14     21.70 o 
  -6   3   9      175.73      197.18     26.93 o 
  -5   3   9       50.54       53.34     11.68 o 
  -4   3   9      273.42      246.98     15.18 o 
  -3   3   9       62.99       60.46     12.38 o 
  -2   3   9        0.73      -13.92     10.50 o 
  -1   3   9        6.42        1.23     10.76 o 
   0   3   9       56.59       49.71     17.26 o 
   1   3   9       31.13       34.03     17.36 o 
   2   3   9        9.76      -15.88     17.66 o 
   3   3   9       27.19       23.08     17.06 o 
   4   3   9       31.25       30.87     18.05 o 
   5   3   9        3.24      -17.06     16.77 o 
   6   3   9        3.70        7.50     19.23 o 
   7   3   9        3.75       -7.60     19.43 o 
   8   3   9        6.97      -15.88     19.73 o 
 -11   4   9       11.18      -34.03     27.91 o 
 -10   4   9        8.79       -5.33     26.53 o 
  -9   4   9        4.29        1.38     25.84 o 
  -8   4   9       44.88       53.86     26.63 o 
  -7   4   9       35.48       17.26     22.88 o 
  -6   4   9       42.54       44.88     21.40 o 
  -5   4   9       78.16       58.49     21.01 o 
  -4   4   9       73.68       81.57     22.98 o 
  -3   4   9       40.53       38.61     13.61 o 
  -2   4   9       15.97        2.73     15.58 o 
  -1   4   9       40.01       43.58     12.75 o 
   0   4   9      147.36      161.17     24.17 o 
   1   4   9       61.54       78.61     21.11 o 
   2   4   9        3.51      -14.40     17.66 o 
   3   4   9       11.56       -8.19     15.88 o 
   4   4   9       37.89        1.28     19.04 o 
   5   4   9       22.72        4.83     20.22 o 
   6   4   9        1.92      -22.88     16.87 o 
   7   4   9        1.02        3.75     20.62 o 
  -9   5   9        4.16      -11.44     27.52 o 
  -8   5   9        9.17      -26.83     23.67 o 
  -7   5   9       11.35        5.72     25.15 o 
  -6   5   9        0.83       -7.30     20.42 o 
  -5   5   9       12.53       -9.47     19.33 o 
  -4   5   9       32.19       24.56     13.03 o 
  -3   5   9       17.42       17.06     16.57 o 
  -2   5   9       23.25       33.04     17.26 o 
  -1   5   9        0.54      -11.43     14.25 o 
   0   5   9        9.21      -12.03     18.05 o 
   1   5   9        0.34      -14.60     18.05 o 
   2   5   9       11.42      -16.87     17.85 o 
   3   5   9        6.58      -25.89     17.26 o 
   4   5   9       10.90      -20.62     19.04 o 
   5   5   9        2.92      -26.93     17.95 o 
  -7   6   9        6.03      -15.09     26.53 o 
  -6   6   9        9.29       16.67     25.74 o 
  -5   6   9       18.05       45.27     23.08 o 
  -4   6   9       10.63        4.64     19.04 o 
  -3   6   9       26.36       16.08     19.43 o 
  -2   6   9        0.07       -5.72     16.67 o 
  -1   6   9        3.41        8.48     17.66 o 
   0   6   9        6.82       15.29     19.04 o 
   1   6   9        4.14      -30.48     20.32 o 
   2   6   9        3.53      -14.11     20.32 o 
  -5  -6  10       11.70       47.15     15.49 o 
  -4  -6  10        5.55       17.16     13.12 o 
  -3  -6  10        6.27       21.31     14.01 o 
  -2  -6  10        9.02       20.55     18.30 o 
  -1  -6  10       12.02       -4.54     17.75 o 
   0  -6  10        6.51       11.34     18.94 o 
  -9  -5  10       43.81       62.14     18.54 o 
  -8  -5  10        7.92       29.39     15.88 o 
  -7  -5  10        0.80       11.24     14.01 o 
  -6  -5  10       20.06       52.48     16.57 o 
  -5  -5  10       32.44       39.16     14.99 o 
  -4  -5  10        7.02       23.18     14.11 o 
  -3  -5  10        5.57       11.05     11.84 o 
  -2  -5  10        4.13        7.75      9.60 o 
  -1  -5  10       12.61       22.42     11.10 o 
   0  -5  10        4.98        8.17     16.77 o 
   1  -5  10       19.85       24.66     17.16 o 
   2  -5  10        0.67       -5.72     14.89 o 
   3  -5  10        4.43        4.64     16.28 o 
 -10  -4  10        1.43        8.19     14.99 o 
  -9  -4  10       14.72       33.44     16.18 o 
  -8  -4  10       54.49       47.05     15.49 o 
  -7  -4  10       60.06       58.59     16.87 o 
  -6  -4  10       15.57       17.75     14.20 o 
  -5  -4  10        0.61       -0.30     11.84 o 
  -4  -4  10       75.89       40.74     13.71 o 
  -3  -4  10       70.09       60.86     15.78 o 
  -2  -4  10       21.51        8.38      9.81 o 
  -1  -4  10        5.95       10.37      9.35 o 
   0  -4  10       46.54       40.23     29.10 o 
   1  -4  10        7.88        3.73      8.69 o 
   2  -4  10       31.80       33.33      9.93 o 
   3  -4  10       14.56        9.07     16.28 o 
   4  -4  10        1.19        2.76     16.97 o 
   5  -4  10        0.85        5.13     16.77 o 
 -12  -3  10       10.06       17.16     15.19 o 
 -11  -3  10       10.02        7.00     14.50 o 
 -10  -3  10        2.77       13.91     14.80 o 
  -9  -3  10       11.43        5.23     13.22 o 
  -8  -3  10       29.58       23.48     14.80 o 
  -7  -3  10       18.71       11.94     12.53 o 
  -6  -3  10        8.03        5.03     12.72 o 
  -5  -3  10       56.39       71.22     16.87 o 
  -4  -3  10      259.99      249.06     21.60 o 
  -3  -3  10      239.75      267.21     21.70 o 
  -2  -3  10      150.79      141.63     14.34 o 
  -1  -3  10       50.42       55.15     13.96 o 
   0  -3  10       33.86       29.62     10.60 o 
   1  -3  10       59.10       67.51     17.95 o 
   2  -3  10       14.75       10.24     12.38 o 
   3  -3  10        7.86        9.22     11.59 o 
   4  -3  10        9.02       30.46     12.48 o 
   5  -3  10        6.00        3.06     12.72 o 
   6  -3  10        7.31       12.03     16.67 o 
 -12  -2  10        4.44       -4.72     10.75 o 
 -11  -2  10        2.52       -8.97     21.55 o 
 -10  -2  10        6.30        3.62     10.46 o 
  -9  -2  10       22.30       23.50     11.37 o 
  -8  -2  10       25.39       32.95     14.50 o 
  -7  -2  10       12.56        3.85     12.53 o 
  -6  -2  10        2.30       -6.51     11.24 o 
  -5  -2  10       53.40       34.92     14.20 o 
  -4  -2  10      157.52      157.53     20.22 o 
  -3  -2  10      181.64      179.03     21.01 o 
  -2  -2  10       68.94       61.75     15.29 o 
  -1  -2  10      150.36      174.08     18.15 o 
   0  -2  10       87.42      104.64     20.76 o 
   1  -2  10       50.29       67.10     11.12 o 
   2  -2  10       40.06       43.60     11.10 o 
   3  -2  10       14.67       13.16     10.04 o 
   4  -2  10       17.93       10.31     10.11 o 
   5  -2  10       10.61        9.01     10.12 o 
 -13  -1  10        4.64       -0.39     22.88 o 
 -12  -1  10        9.19       -3.89     34.57 o 
 -11  -1  10        3.08       -2.84     10.45 o 
 -10  -1  10       49.11       50.63     12.78 o 
  -9  -1  10        2.83       -1.92      9.63 o 
  -8  -1  10       61.81       75.83     12.93 o 
  -7  -1  10        6.23       -1.21      9.76 o 
  -6  -1  10        1.19       -8.34      9.32 o 
  -5  -1  10      193.05      182.58     17.46 o 
  -4  -1  10      113.31      136.81     19.04 o 
  -3  -1  10       27.60       18.74     14.11 o 
  -2  -1  10       20.96       25.35     13.91 o 
  -1  -1  10        2.38       14.50     12.43 o 
   0  -1  10       61.10       49.28     10.06 o 
   1  -1  10        7.21        9.83      8.81 o 
   2  -1  10       29.51       34.40     10.74 o 
   3  -1  10       31.76        9.17     16.87 o 
   4  -1  10       31.56       25.65     18.45 o 
   5  -1  10       28.80       48.43     20.12 o 
   6  -1  10       33.71       45.37     21.21 o 
   7  -1  10        6.16       -7.20     19.23 o 
 -13   0  10        1.94        0.30     23.57 o 
 -12   0  10       42.42       24.36     25.94 o 
 -11   0  10       30.74       40.81     13.56 o 
 -10   0  10        8.38        0.19     19.28 o 
  -9   0  10        0.81       -1.25      9.47 o 
  -8   0  10        4.18       -0.85      9.31 o 
  -7   0  10        0.27       -2.56      9.18 o 
  -6   0  10        0.05       -8.57      9.07 o 
  -5   0  10       15.07       15.12     10.31 o 
  -4   0  10       34.16       20.89      9.72 o 
  -3   0  10      390.57      391.35     16.13 o 
  -2   0  10       24.37       19.80      9.68 o 
  -1   0  10        1.23       -0.89     12.72 o 
   0   0  10        0.73      -15.19     14.50 o 
   1   0  10       50.62       86.21     19.73 o 
   2   0  10       55.06       58.00     19.83 o 
   3   0  10       43.88       12.82     18.15 o 
   4   0  10       17.52        2.37     18.94 o 
   5   0  10       16.07       -6.02     18.54 o 
   6   0  10       40.46       16.67     21.50 o 
   7   0  10       28.68       13.12     21.70 o 
   8   0  10       26.60       29.49     25.05 o 
 -13   1  10        4.61      -32.85     21.90 o 
 -12   1  10        9.13       -3.65     25.94 o 
 -11   1  10        2.94        2.96     25.74 o 
 -10   1  10       48.86       23.57     22.49 o 
  -9   1  10        2.37        2.74      9.85 o 
  -8   1  10       60.63       87.36     20.37 o 
  -7   1  10        7.14       -5.71      9.02 o 
  -6   1  10        1.04      -13.83      9.22 o 
  -5   1  10      192.59      199.38     14.68 o 
  -4   1  10      111.45      133.82     13.88 o 
  -3   1  10       27.94       33.89     11.40 o 
  -2   1  10       20.66       27.62     11.22 o 
  -1   1  10        2.27       -0.89     15.09 o 
   0   1  10       61.20       66.78     17.56 o 
   1   1  10        7.22       16.08     16.87 o 
   2   1  10       29.03       52.97     18.15 o 
   3   1  10       32.86       34.13     20.02 o 
   4   1  10       31.15       24.66     20.81 o 
   5   1  10       27.49       17.06     21.60 o 
   6   1  10       33.13       41.72     22.98 o 
   7   1  10        6.06      -28.85     19.23 o 
   8   1  10        1.96      -25.25     21.21 o 
 -12   2  10        4.19      -13.61     27.13 o 
 -11   2  10        2.60       -6.12     23.77 o 
 -10   2  10        5.97      -17.56     21.60 o 
  -9   2  10       21.74       11.94     23.57 o 
  -8   2  10       25.58        1.58     22.29 o 
  -7   2  10       12.61       19.45     10.15 o 
  -6   2  10        2.23       -5.47      9.93 o 
  -5   2  10       51.79       55.08     19.33 o 
  -4   2  10      159.72      164.68     15.98 o 
  -3   2  10      175.58      193.87     16.55 o 
  -2   2  10       67.31       63.36     14.65 o 
  -1   2  10      151.59      178.15     22.34 o 
   0   2  10       89.76      115.41     22.39 o 
   1   2  10       50.97       57.41     20.52 o 
   2   2  10       37.74       49.52     21.40 o 
   3   2  10       14.04       15.19     17.36 o 
   4   2  10       18.06        7.69     17.85 o 
   5   2  10       10.77       -9.27     20.22 o 
   6   2  10        2.57      -24.96     19.43 o 
   7   2  10        5.50        3.45     22.49 o 
 -12   3  10       10.15       -0.30     29.79 o 
 -11   3  10        9.74       28.90     26.63 o 
 -10   3  10        2.69       -4.24     25.05 o 
  -9   3  10       11.57       -1.58     24.46 o 
  -8   3  10       29.43       25.25     24.56 o 
  -7   3  10       19.24       -5.72     21.40 o 
  -6   3  10        9.30       21.40     19.92 o 
  -5   3  10       55.52       53.26     12.68 o 
  -4   3  10      254.58      249.75     16.72 o 
  -3   3  10      238.20      235.92     16.00 o 
  -2   3  10      149.80      140.44     15.89 o 
  -1   3  10       49.72       58.01     13.54 o 
   0   3  10       33.94       24.46     19.43 o 
   1   3  10       59.46       92.23     23.28 o 
   2   3  10       14.98       14.30     19.63 o 
   3   3  10        7.38        6.71     20.52 o 
   4   3  10        8.89      -14.40     20.42 o 
   5   3  10        6.02      -25.89     17.26 o 
   6   3  10        7.46      -15.09     20.22 o 
 -10   4  10        1.55      -12.23     26.93 o 
  -9   4  10       15.09        5.92     26.34 o 
  -8   4  10       54.42       73.58     28.70 o 
  -7   4  10       59.56       46.26     26.24 o 
  -6   4  10       15.74       35.71     23.28 o 
  -5   4  10        0.81        4.83     19.04 o 
  -4   4  10       74.67       52.38     20.62 o 
  -3   4  10       67.17       72.84     14.82 o 
  -2   4  10       22.18       32.12     13.14 o 
  -1   4  10        5.14       -2.97     11.71 o 
   0   4  10       44.31       51.00     21.50 o 
   1   4  10        8.00      -10.26     19.53 o 
   2   4  10       31.94       18.94     20.81 o 
   3   4  10       14.69       -5.33     20.32 o 
   4   4  10        1.16      -28.11     18.74 o 
   5   4  10        0.80      -29.15     19.43 o 
  -9   5  10       43.94       47.84     29.20 o 
  -8   5  10        8.33      -13.51     23.18 o 
  -7   5  10        0.65       33.44     26.73 o 
  -6   5  10       19.99       57.80     26.24 o 
  -5   5  10       31.83       20.52     22.69 o 
  -4   5  10        7.57       -5.13     19.63 o 
  -3   5  10        5.41        1.18     18.64 o 
  -2   5  10        4.14        1.48     17.66 o 
  -1   5  10       12.53        6.56     13.07 o 
   0   5  10        5.09        3.01     12.61 o 
   1   5  10       20.28       23.67     23.28 o 
   2   5  10        0.74      -28.70     19.14 o 
   3   5  10        4.10      -28.70     19.14 o 
  -5   6  10       11.80       -5.23     22.59 o 
  -4   6  10        5.34       25.74     23.87 o 
  -3   6  10        6.68      -24.71     16.47 o 
  -2   6  10        9.11        7.00     20.52 o 
  -1   6  10       12.17       11.64     18.64 o 
   0   6  10        6.62       16.97     19.63 o 
  -7  -5  11       12.70       22.79     14.89 o 
  -6  -5  11        1.26       19.14     13.61 o 
  -5  -5  11       23.14       29.49     14.30 o 
  -4  -5  11       35.84       34.13     15.09 o 
  -3  -5  11       32.57       43.80     15.58 o 
  -2  -5  11        1.55       13.48     22.74 o 
  -1  -5  11        6.52       26.09     15.44 o 
   0  -5  11        5.04       15.96      9.69 o 
   1  -5  11        3.54        8.09     18.25 o 
  -9  -4  11        4.31       11.44     15.68 o 
  -8  -4  11        6.56        5.23     12.92 o 
  -7  -4  11       10.51       19.53     14.99 o 
  -6  -4  11       15.53       21.90     14.20 o 
  -5  -4  11       20.08       19.83     13.41 o 
  -4  -4  11       21.64       35.12     14.20 o 
  -3  -4  11       38.76       54.35     15.78 o 
  -2  -4  11       30.71       36.08     11.25 o 
  -1  -4  11       19.13       19.19     10.32 o 
   0  -4  11        5.85       26.57     10.50 o 
   1  -4  11        8.69       27.58     15.49 o 
   2  -4  11        6.30       25.25     10.66 o 
   3  -4  11       10.29       25.15     19.43 o 
   4  -4  11       13.13       16.67     18.74 o 
 -11  -3  11        2.91        5.43     15.09 o 
 -10  -3  11        2.20       23.38     16.18 o 
  -9  -3  11        0.51       14.99     14.89 o 
  -8  -3  11        4.59        2.37     11.74 o 
  -7  -3  11        7.78       22.59     15.09 o 
  -6  -3  11       33.51       35.90     14.20 o 
  -5  -3  11        6.42       -2.96     12.03 o 
  -4  -3  11      157.45      173.60     22.29 o 
  -3  -3  11        4.37       17.66     12.53 o 
  -2  -3  11       56.21       78.32     17.46 o 
  -1  -3  11       32.70       27.92     15.98 o 
   0  -3  11       79.55       63.50     12.16 o 
   1  -3  11        3.49       15.87     14.65 o 
   2  -3  11       24.49       33.67     11.34 o 
   3  -3  11        0.09        4.26     10.13 o 
   4  -3  11        9.57       19.54     10.42 o 
   5  -3  11       10.78        8.88     16.37 o 
 -12  -2  11        8.41       31.02     12.60 o 
 -11  -2  11       20.51       18.35     14.60 o 
 -10  -2  11        6.05       18.45     14.20 o 
  -9  -2  11       17.01       21.31     14.80 o 
  -8  -2  11       12.21       27.42     14.60 o 
  -7  -2  11       68.59       84.73     17.06 o 
  -6  -2  11       13.66       12.23     12.13 o 
  -5  -2  11        3.43       17.26     13.71 o 
  -4  -2  11      147.75      125.37     19.83 o 
  -3  -2  11      150.70      174.59     21.80 o 
  -2  -2  11       24.97       21.50     14.89 o 
  -1  -2  11       68.89       87.17     12.69 o 
   0  -2  11       49.47       28.39     10.67 o 
   1  -2  11      195.84      200.69     14.72 o 
   2  -2  11      153.02      156.91     15.48 o 
   3  -2  11       50.15       49.74     12.09 o 
   4  -2  11        8.26        7.20     16.87 o 
   5  -2  11        0.57       20.52     18.35 o 
 -12  -1  11        1.79       10.23     11.33 o 
 -11  -1  11        4.84        4.18     23.48 o 
 -10  -1  11       30.68       21.78     11.48 o 
  -9  -1  11       10.27        8.46     10.78 o 
  -8  -1  11       10.46       10.07     10.60 o 
  -7  -1  11       14.26       27.91     14.30 o 
  -6  -1  11       94.10      104.66     18.45 o 
  -5  -1  11      206.71      184.95     21.80 o 
  -4  -1  11       29.54       58.10     16.57 o 
  -3  -1  11       58.89       53.26     16.97 o 
  -2  -1  11        1.96        5.92     13.02 o 
  -1  -1  11       24.53        6.21     14.50 o 
   0  -1  11       15.69       19.43      9.81 o 
   1  -1  11       76.42       72.70     19.73 o 
   2  -1  11       18.21       16.18     17.56 o 
   3  -1  11       15.05       11.05     17.26 o 
   4  -1  11       55.93       41.92     19.92 o 
   5  -1  11       60.35       41.13     20.81 o 
   6  -1  11       16.41        2.96     21.60 o 
   7  -1  11        2.22      -28.11     18.74 o 
 -12   0  11        0.28       -9.86     24.66 o 
 -11   0  11        5.47       15.59     11.37 o 
 -10   0  11        2.41       -3.14     10.21 o 
  -9   0  11        2.61        0.01     13.71 o 
  -8   0  11       36.77       33.58     11.86 o 
  -7   0  11       41.99       33.15     18.84 o 
  -6   0  11        0.00       -4.46     10.39 o 
  -5   0  11       13.29       19.66     10.92 o 
  -4   0  11       45.70       21.70     13.71 o 
  -3   0  11       21.83       22.29     13.71 o 
  -2   0  11        1.84      -19.53     13.02 o 
  -1   0  11       37.55       33.04     15.78 o 
   0   0  11       30.30       36.50     18.25 o 
   1   0  11      123.18      129.91     23.08 o 
   2   0  11       17.28       26.93     16.97 o 
   3   0  11        0.04       -8.58     18.64 o 
   4   0  11       41.83       30.97     20.91 o 
   5   0  11       11.73        8.38     21.21 o 
   6   0  11        3.62        6.31     22.00 o 
   7   0  11       19.28        2.56     22.49 o 
 -12   1  11        1.73      -25.65     26.34 o 
 -11   1  11        4.86       -0.99     23.38 o 
 -10   1  11       30.32       15.88     26.14 o 
  -9   1  11       10.41       12.87     12.92 o 
  -8   1  11       10.05       18.59     10.41 o 
  -7   1  11       14.72       11.92     10.62 o 
  -6   1  11       93.47      100.49     14.36 o 
  -5   1  11      205.68      201.19     16.85 o 
  -4   1  11       30.37       34.69     11.92 o 
  -3   1  11       58.25       54.30     12.44 o 
  -2   1  11        2.21        3.95     11.23 o 
  -1   1  11       25.76       36.50     18.05 o 
   0   1  11       16.32       37.38     19.53 o 
   1   1  11       76.63       70.03     21.31 o 
   2   1  11       18.62       -7.00     16.57 o 
   3   1  11       14.91        1.58     20.02 o 
   4   1  11       55.99       46.75     23.97 o 
   5   1  11       61.15       38.17     24.07 o 
   6   1  11       16.69      -19.53     21.01 o 
   7   1  11        2.08      -12.92     23.67 o 
 -12   2  11        8.59       -1.28     26.73 o 
 -11   2  11       20.75        5.62     28.80 o 
 -10   2  11        6.60      -11.44     25.84 o 
  -9   2  11       17.33       19.23     22.88 o 
  -8   2  11       12.14        2.07     22.98 o 
  -7   2  11       67.85       73.21     13.19 o 
  -6   2  11       13.19        8.61     11.04 o 
  -5   2  11        3.73       14.47     11.67 o 
  -4   2  11      147.94      136.59     15.92 o 
  -3   2  11      152.13      190.71     17.47 o 
  -2   2  11       25.44       26.24     17.46 o 
  -1   2  11       70.20       85.03     21.60 o 
   0   2  11       49.37       30.28     20.32 o 
   1   2  11      195.15      209.70     28.01 o 
   2   2  11      152.47      116.98     25.25 o 
   3   2  11       50.24       36.30     22.29 o 
   4   2  11        8.62      -22.29     19.83 o 
   5   2  11        0.45      -16.18     21.40 o 
   6   2  11       10.04        2.47     20.52 o 
 -11   3  11        3.02      -38.47     26.83 o 
 -10   3  11        2.17       -5.23     24.76 o 
  -9   3  11        0.49      -29.49     23.87 o 
  -8   3  11        4.73      -18.05     23.28 o 
  -7   3  11        8.16       -8.68     22.98 o 
  -6   3  11       31.93       -4.64     21.90 o 
  -5   3  11        6.77       -1.42     11.64 o 
  -4   3  11      161.66      180.34     17.11 o 
  -3   3  11        3.74        4.55     12.81 o 
  -2   3  11       56.49       77.21     14.27 o 
  -1   3  11       31.81       37.97     13.12 o 
   0   3  11       78.45       64.51     23.28 o 
   1   3  11        3.60       -2.66     21.11 o 
   2   3  11       24.25        5.92     21.60 o 
   3   3  11        0.08      -26.63     17.75 o 
   4   3  11        9.32      -15.39     18.74 o 
   5   3  11       10.57      -13.12     22.19 o 
  -9   4  11        3.97      -29.89     22.79 o 
  -8   4  11        6.58      -11.05     25.35 o 
  -7   4  11       10.56        9.67     24.96 o 
  -6   4  11       15.54       13.41     24.27 o 
  -5   4  11       19.52       16.28     22.88 o 
  -4   4  11       21.79       29.69     21.90 o 
  -3   4  11       39.54       26.71     13.82 o 
  -2   4  11       30.78       36.40     13.81 o 
  -1   4  11       19.73       15.61     23.72 o 
   0   4  11        6.33       25.59     13.36 o 
   1   4  11        8.79       -5.72     20.81 o 
   2   4  11        5.96      -16.57     21.70 o 
   3   4  11       10.08      -18.54     22.09 o 
   4   4  11       13.25        6.02     24.27 o 
  -7   5  11       12.58       13.51     26.83 o 
  -6   5  11        1.03       17.95     25.94 o 
  -5   5  11       23.71       38.86     21.90 o 
  -4   5  11       35.67       56.82     22.59 o 
  -3   5  11       32.82       16.18     21.50 o 
  -2   5  11        1.65       -6.81     18.84 o 
  -1   5  11        6.54      -10.39     29.94 o 
   0   5  11        5.07       -5.13     21.90 o 
   1   5  11        3.67      -16.77     22.09 o 
  -4  -5  12        2.76       18.64     14.70 o 
  -3  -5  12        0.45       21.70     14.01 o 
  -2  -5  12        0.70       26.14     13.51 o 
  -8  -4  12        4.48        7.69     13.12 o 
  -7  -4  12       13.07       -2.66     12.82 o 
  -6  -4  12        0.32       14.30     14.60 o 
  -5  -4  12        3.13        6.12     12.63 o 
  -4  -4  12        8.50       35.41     15.58 o 
  -3  -4  12        3.87       19.14     13.32 o 
  -2  -4  12        1.34       18.25     13.61 o 
  -1  -4  12        6.53        7.28     11.54 o 
   0  -4  12        9.59        9.39     10.75 o 
   1  -4  12        0.83       26.78     22.05 o 
   2  -4  12       10.90        3.45     17.85 o 
 -10  -3  12        0.29       16.67     15.98 o 
  -9  -3  12       16.11       22.59     15.09 o 
  -8  -3  12        3.22       21.90     14.30 o 
  -7  -3  12        8.52       -6.81     13.22 o 
  -6  -3  12       10.92       27.62     14.80 o 
  -5  -3  12        8.00       12.03     13.61 o 
  -4  -3  12       19.45       30.68     15.58 o 
  -3  -3  12       16.31       15.98     14.30 o 
  -2  -3  12        6.58       27.32     14.99 o 
  -1  -3  12       40.32       43.78     11.89 o 
   0  -3  12       15.11       25.41     12.53 o 
   1  -3  12       43.00       68.76     13.12 o 
   2  -3  12       25.54       33.91     12.72 o 
   3  -3  12        0.82       25.40     11.26 o 
 -11  -2  12        2.85        0.30     13.71 o 
 -10  -2  12        8.57       24.66     14.99 o 
  -9  -2  12       12.66       30.78     16.08 o 
  -8  -2  12        5.22       19.63     14.89 o 
  -7  -2  12       14.94       30.38     14.30 o 
  -6  -2  12        6.73       28.01     15.19 o 
  -5  -2  12       48.76       61.25     17.46 o 
  -4  -2  12      102.07      100.12     18.84 o 
  -3  -2  12       21.68       37.88     14.60 o 
  -2  -2  12       74.16       52.38     17.26 o 
  -1  -2  12       20.27       22.69     15.29 o 
   0  -2  12       25.28       39.03     11.73 o 
   1  -2  12       12.73       16.18     15.78 o 
   2  -2  12       24.78       15.68     15.98 o 
   3  -2  12       21.46       23.57     17.85 o 
   4  -2  12        2.37      -11.15     15.09 o 
   5  -2  12       11.70       36.59     19.14 o 
 -11  -1  12       20.41       14.44     12.35 o 
 -10  -1  12       21.89       38.57     15.49 o 
  -9  -1  12       11.02       24.96     13.91 o 
  -8  -1  12        0.15       10.95     13.12 o 
  -7  -1  12       13.71        3.85     13.71 o 
  -6  -1  12       28.28       15.29     14.50 o 
  -5  -1  12       43.59       34.42     15.78 o 
  -4  -1  12       43.54       36.79     16.28 o 
  -3  -1  12       75.46       70.62     18.74 o 
  -2  -1  12        3.07        3.16     15.19 o 
  -1  -1  12      186.73      179.42     22.79 o 
   0  -1  12       59.38       48.23     18.54 o 
   1  -1  12       22.11        1.09     16.67 o 
   2  -1  12        7.51        8.19     17.26 o 
   3  -1  12        2.84      -14.20     17.46 o 
   4  -1  12       17.44       -2.66     18.74 o 
   5  -1  12        2.72      -10.95     19.33 o 
 -11   0  12        0.02       16.44     25.20 o 
 -10   0  12       27.39       26.22     23.57 o 
  -9   0  12        3.77        8.61     12.48 o 
  -8   0  12       52.69       77.14     27.52 o 
  -7   0  12       89.82       85.12     22.39 o 
  -6   0  12       46.10       27.13     14.80 o 
  -5   0  12        2.29       16.77     13.51 o 
  -4   0  12        8.05       -2.17     14.50 o 
  -3   0  12       14.26       -9.86     14.80 o 
  -2   0  12       29.06       43.40     16.77 o 
  -1   0  12        5.35        2.76     14.60 o 
   0   0  12        6.80       -7.50     16.77 o 
   1   0  12       13.68        3.85     16.28 o 
   2   0  12        1.37      -10.55     18.05 o 
   3   0  12       23.04       14.99     20.02 o 
   4   0  12        0.05      -17.16     19.14 o 
   5   0  12        0.22      -22.39     20.71 o 
 -11   1  12       20.66        1.28     28.31 o 
 -10   1  12       21.77        9.96     23.97 o 
  -9   1  12       11.11       13.23     11.16 o 
  -8   1  12        0.19       -5.33      9.73 o 
  -7   1  12       13.64       31.63     12.23 o 
  -6   1  12       28.84       44.85     12.24 o 
  -5   1  12       43.94       20.03     14.06 o 
  -4   1  12       41.64       58.18     13.83 o 
  -3   1  12       73.68       73.19     13.98 o 
  -2   1  12        3.06        4.54     16.87 o 
  -1   1  12      185.38      167.19     23.67 o 
   0   1  12       60.46       83.15     20.71 o 
   1   1  12       21.28       12.63     19.92 o 
   2   1  12        7.59       -2.96     18.74 o 
   3   1  12        2.80      -13.81     19.73 o 
   4   1  12       17.49      -19.23     20.71 o 
   5   1  12        2.77       -8.78     22.39 o 
 -11   2  12        2.88      -27.22     25.55 o 
 -10   2  12        8.15       -1.28     28.21 o 
  -9   2  12       12.68      -11.74     22.69 o 
  -8   2  12        5.48       -3.45     23.08 o 
  -7   2  12       15.66       10.16     21.70 o 
  -6   2  12        6.88        6.46     11.85 o 
  -5   2  12       48.81       45.91     13.48 o 
  -4   2  12      102.05      104.58     15.59 o 
  -3   2  12       21.70       23.88     13.21 o 
  -2   2  12       74.69       79.28     14.98 o 
  -1   2  12       20.16       31.56     20.42 o 
   0   2  12       25.48       48.33     20.02 o 
   1   2  12       12.36       -9.47     19.63 o 
   2   2  12       25.22       45.87     24.17 o 
   3   2  12       21.91       10.65     22.49 o 
   4   2  12        2.59      -28.01     20.42 o 
   5   2  12       12.27      -22.00     21.80 o 
 -10   3  12        0.23      -21.01     24.76 o 
  -9   3  12       16.07       20.81     28.21 o 
  -8   3  12        3.13      -33.14     24.46 o 
  -7   3  12        8.44      -33.59     22.39 o 
  -6   3  12       11.40       18.84     23.18 o 
  -5   3  12        7.66       19.91     12.96 o 
  -4   3  12       19.91       12.22     13.20 o 
  -3   3  12       17.19       13.48     12.72 o 
  -2   3  12        6.57       22.49     20.32 o 
  -1   3  12       40.69       29.89     21.31 o 
   0   3  12       15.43      -23.38     19.83 o 
   1   3  12       43.83        8.29     22.88 o 
   2   3  12       26.15      -28.41     21.90 o 
   3   3  12        0.82      -17.06     22.98 o 
   4   3  12        0.60      -31.81     21.21 o 
  -8   4  12        4.43       12.03     28.61 o 
  -7   4  12       13.43       11.34     26.24 o 
  -6   4  12        0.40       -2.17     22.39 o 
  -5   4  12        3.06       -5.23     22.09 o 
  -4   4  12        8.15       13.12     22.49 o 
  -3   4  12        3.92      -11.27     13.55 o 
  -2   4  12        1.45        4.80     13.49 o 
  -1   4  12        6.55        5.37     22.64 o 
   0   4  12        9.25        1.46     17.66 o 
   1   4  12        0.73      -30.48     20.32 o 
   2   4  12       10.98        0.49     24.86 o 
  -4   5  12        3.06        7.89     20.42 o 
  -3   5  12        0.58      -20.52     19.92 o 
  -2   5  12        0.77        1.48     20.91 o 
  -6  -4  13        5.74       17.66     15.29 o 
  -5  -4  13        6.85       19.53     14.80 o 
  -4  -4  13        8.87       24.27     14.50 o 
  -3  -4  13        2.48       25.15     14.89 o 
  -2  -4  13        8.55       20.71     14.40 o 
  -1  -4  13        3.15       17.00     23.03 o 
  -8  -3  13       14.57       25.65     15.88 o 
  -7  -3  13        5.12       26.63     16.08 o 
  -6  -3  13        4.66       35.31     15.19 o 
  -5  -3  13        2.69       15.49     14.30 o 
  -4  -3  13       26.29       18.25     14.50 o 
  -3  -3  13       10.29       21.21     14.80 o 
  -2  -3  13        2.66       33.44     15.88 o 
  -1  -3  13        7.48       25.05     14.80 o 
   0  -3  13        3.60       18.85     11.09 o 
   1  -3  13        7.72       23.14     11.89 o 
   2  -3  13        4.70       21.80     15.98 o 
 -10  -2  13        2.02        4.83     14.30 o 
  -9  -2  13        0.57       18.15     15.88 o 
  -8  -2  13        8.16       26.53     15.58 o 
  -7  -2  13       16.27       34.03     16.28 o 
  -6  -2  13       23.75       32.16     16.37 o 
  -5  -2  13        3.29        9.96     14.70 o 
  -4  -2  13       27.44       38.47     16.37 o 
  -3  -2  13       10.51       22.98     14.60 o 
  -2  -2  13       26.14       27.32     14.60 o 
  -1  -2  13       17.21       17.36     14.70 o 
   0  -2  13        1.21       22.49     16.77 o 
   1  -2  13        6.08       11.94     15.68 o 
   2  -2  13       23.41       15.29     16.18 o 
   3  -2  13        6.61       37.48     18.35 o 
 -10  -1  13       22.77       20.12     14.99 o 
  -9  -1  13        5.11       29.10     15.58 o 
  -8  -1  13        7.29        9.67     13.41 o 
  -7  -1  13        2.32        9.96     14.01 o 
  -6  -1  13        0.63       -7.00     12.82 o 
  -5  -1  13       18.64       43.80     16.97 o 
  -4  -1  13        9.36       16.67     15.29 o 
  -3  -1  13        5.11       -5.72     13.32 o 
  -2  -1  13        4.64       14.80     15.88 o 
  -1  -1  13       34.74       19.63     16.18 o 
   0  -1  13       61.21       47.35     17.46 o 
   1  -1  13       17.94       49.32     20.02 o 
   2  -1  13       10.72       17.66     16.77 o 
   3  -1  13        4.59       10.16     19.63 o 
 -10   0  13        2.12        1.01     30.48 o 
  -9   0  13       40.45       50.11     16.47 o 
  -8   0  13       23.24       25.55     14.30 o 
  -7   0  13        6.38       19.43     14.11 o 
  -6   0  13       11.95       18.05     14.40 o 
  -5   0  13       56.06       37.88     16.77 o 
  -4   0  13       89.78       96.17     20.81 o 
  -3   0  13       12.26       31.86     17.46 o 
  -2   0  13       20.01       14.11     15.68 o 
  -1   0  13        0.91       -9.27     13.91 o 
   0   0  13        0.54        0.89     15.49 o 
   1   0  13        0.97      -14.80     17.56 o 
   2   0  13        1.02      -11.64     16.67 o 
   3   0  13        0.54        1.97     19.92 o 
   4   0  13        0.36       24.46     22.69 o 
 -10   1  13       23.55        3.16     25.15 o 
  -9   1  13        5.15       12.51     24.02 o 
  -8   1  13        7.01       10.91     16.47 o 
  -7   1  13        2.22       11.55     17.75 o 
  -6   1  13        0.63        5.33     17.95 o 
  -5   1  13       18.30        5.92     13.51 o 
  -4   1  13        9.65        3.55     15.49 o 
  -3   1  13        5.10       15.39     17.46 o 
  -2   1  13        4.37        7.99     18.54 o 
  -1   1  13       33.24       34.92     20.12 o 
   0   1  13       61.19       73.19     23.87 o 
   1   1  13       18.95        9.07     18.45 o 
   2   1  13       10.91       16.08     22.19 o 
   3   1  13        4.62        4.54     21.50 o 
 -10   2  13        2.11      -21.31     28.11 o 
  -9   2  13        0.52      -32.70     21.80 o 
  -8   2  13        8.03      -14.01     24.76 o 
  -7   2  13       16.04       31.18     12.79 o 
  -6   2  13       23.84       25.35     12.53 o 
  -5   2  13        3.30       11.57     20.57 o 
  -4   2  13       27.36       45.73     14.37 o 
  -3   2  13       10.52        5.72     12.74 o 
  -2   2  13       25.70       35.51     20.91 o 
  -1   2  13       16.88       16.28     21.40 o 
   0   2  13        1.27      -24.46     19.92 o 
   1   2  13        6.16       -5.92     19.43 o 
   2   2  13       23.26      -11.34     22.19 o 
   3   2  13        6.49      -16.47     21.90 o 
  -8   3  13       14.25      -10.85     27.03 o 
  -7   3  13        4.96       -6.71     22.98 o 
  -6   3  13        4.75       10.26     24.76 o 
  -5   3  13        2.83       17.22     14.16 o 
  -4   3  13       25.98       44.95     15.25 o 
  -3   3  13       10.14        6.32     13.97 o 
  -2   3  13        2.81       17.56     20.81 o 
  -1   3  13        7.90       35.21     23.28 o 
   0   3  13        3.79       -9.96     21.80 o 
   1   3  13        7.21       -5.23     22.59 o 
   2   3  13        4.38      -34.62     23.08 o 
  -6   4  13        5.76        7.00     25.84 o 
  -5   4  13        7.10       22.79     22.88 o 
  -4   4  13        8.65       44.68     25.45 o 
  -3   4  13        2.43        6.93     30.13 o 
  -2   4  13        8.64       20.52     22.19 o 
  -1   4  13        3.27       -0.30     23.28 o 
  -5  -3  14       28.71       27.82     15.39 o 
  -4  -3  14        7.41        2.07     13.02 o 
  -3  -3  14        8.71       40.15     17.06 o 
  -2  -3  14        9.79       32.06     16.28 o 
  -8  -2  14        7.67       14.50     16.08 o 
  -7  -2  14        9.48       34.52     17.26 o 
  -6  -2  14       13.91       21.31     16.28 o 
  -5  -2  14        1.02       29.00     16.97 o 
  -4  -2  14        4.36       20.81     14.99 o 
  -3  -2  14        2.78       18.45     15.39 o 
  -2  -2  14       22.37       33.24     16.67 o 
  -1  -2  14        4.46       44.98     17.56 o 
   0  -2  14        1.16       32.55     17.56 o 
  -9  -1  14        0.82       20.91     15.58 o 
  -8  -1  14        6.50       19.23     15.78 o 
  -7  -1  14       18.01       10.46     15.49 o 
  -6  -1  14        1.42       30.48     16.28 o 
  -5  -1  14        1.94       13.22     15.68 o 
  -4  -1  14        6.95       20.52     16.67 o 
  -3  -1  14        2.04       12.13     16.77 o 
  -2  -1  14        1.50       11.15     16.18 o 
  -1  -1  14        2.82       24.96     17.66 o 
   0  -1  14        4.61       20.81     16.47 o 
   1  -1  14       13.78       16.67     18.74 o 
  -9   0  14        0.17       22.98     14.99 o 
  -8   0  14        0.46       16.87     15.19 o 
  -7   0  14        0.31       14.20     14.89 o 
  -6   0  14        7.78       21.60     14.11 o 
  -5   0  14       17.10       22.88     16.37 o 
  -4   0  14        2.03        0.79     14.80 o 
  -3   0  14        0.61        8.88     16.87 o 
  -2   0  14        0.36       30.58     19.04 o 
  -1   0  14        0.01        5.92     16.67 o 
   0   0  14       14.71        4.44     18.45 o 
   1   0  14        9.45       13.41     19.33 o 
   2   0  14        7.35       -2.96     20.22 o 
  -9   1  14        0.82        2.79     32.35 o 
  -8   1  14        6.37       47.15     16.37 o 
  -7   1  14       17.73       34.13     16.28 o 
  -6   1  14        1.50       28.90     15.98 o 
  -5   1  14        1.93       27.42     17.26 o 
  -4   1  14        6.93       17.75     15.68 o 
  -3   1  14        1.98       -4.44     17.16 o 
  -2   1  14        1.50      -12.92     17.75 o 
  -1   1  14        2.84       11.64     19.92 o 
   0   1  14        4.56       24.96     20.22 o 
   1   1  14       14.10       33.93     23.67 o 
  -8   2  14        7.77       12.92     27.62 o 
  -7   2  14        9.17       20.64     45.23 o 
  -6   2  14       13.86       19.08     17.51 o 
  -5   2  14        1.15       -2.37     14.89 o 
  -4   2  14        4.45        9.27     17.56 o 
  -3   2  14        2.74       16.37     17.66 o 
  -2   2  14       22.76       16.57     20.71 o 
  -1   2  14        4.42      -24.86     16.57 o 
   0   2  14        1.15      -11.05     21.90 o 
  -5   3  14       28.77       39.05     34.72 o 
  -4   3  14        7.43       31.37     14.62 o 
  -3   3  14        8.85       11.83     14.88 o 
  -2   3  14        9.69       13.12     22.39 o 
  -5  -1  15        8.80       28.90     16.87 o 
  -4  -1  15       19.10       49.22     19.04 o 
  -3  -1  15        6.77       24.07     18.54 o 
  -6   0  15        4.83       19.73     16.97 o 
  -5   0  15        0.87       30.38     17.75 o 
  -4   0  15        0.72       -9.57     15.78 o 
  -3   0  15        5.63        7.10     18.25 o 
  -2   0  15       70.54       81.18     23.18 o 
  -5   1  15        8.56       28.21     18.05 o 
  -4   1  15       19.00       22.69     19.33 o 
  -3   1  15        6.81       21.40     18.84 o 
                                                 
